# Supplementary material for: Perturbations of the Proteome and of Secreted Metabolites in Primary Astrocytes from the hSOD1(G93A) ALS Mouse Model
Source: Int J Mol Sci. 2021 Jun 29;22(13):7028. doi: 10.3390/ijms22137028 (PMC8268687; doi:10.3390/ijms22137028)
Supplement: Supplementary file 1 [file ijms-22-07028-s001.zip]

Archive with 5 entries (5 files):
- Supplementary Figures_IJMS_rev1.pdf
- supplementary table S6.xlsx
- supplementary tables S1 S2 S3 IJMS Rev1.pdf
- supplementary tables S4.xlsx
- supplementary tables S5.xlsx
