# Supplementary material for: Perturbations of the Proteome and of Secreted Metabolites in Primary Astrocytes from the hSOD1(G93A) ALS Mouse Model
Source: Int J Mol Sci. 2021 Jun 29;22(13):7028. doi: 10.3390/ijms22137028 (PMC8268687; doi:10.3390/ijms22137028)
Supplement: Supplementary file 1 [file ijms-22-07028-s001.zip › supplementary table S6.xlsx]

## Sheet: Sheet1
Supplementary Table 6. Sequences of primers used for qRT-PCR experiments
mmu_Zfx_F	AAAAGGAGAAGACCTGATTCCA
mmu_Zfx_R	CCACAAATCATGCAAGGGTA
mmu_Plag1_F	ACACACCAAGACTGCACCAA
mmu_Plag1_R	CACTTGTGGGTTTTCTCAGGA
mmu_Ebf1_F	CCAGTTGTCAGACCCCAGAC
mmu_Ebf1_R	CACATGGGAGGGACAATCAT
mmu_Pparg_F	CAATGCACTGGAATTAGATGACA
mmu_Pparg_R	CTCGATGGGCTTCACGTT
mmu_Rxra_F	GCGTTGAGGGAGAAGGTGTA
mmu_Rxra_R	TGAAGAAGAACAGGTGCTCCA
mmu_Esr2_F	CCAACCTCCTGATGCTTCTT
mmu_Esr2_R	TCATGCTGAGCAGATGTTCC
mmu_Ctcf_F	CACCTGCCAAGAAGAGAAGG
mmu_Ctcf_R	TTCTGATCTTCGACCTGAATGA
mmu_Exsr1_F	TGGAACAGATGGGAGGAAGA
mmu_Ewsr1_R	TCTAGTAGGGCCGGTCTCTG
mmu_Fli1_F	TATCAGATCCTGGGGCCAAC
mmu_Fli1_R	TCGGACAGTAGTTCCAGGAGA
mmu_Pax5_F	CCCTACAGCCACCCTCAGTA
mmu_Pax5_R	GGGCTGCAGGGCTGTAAT
mmu_Klf4_F	GTTCTCATCTCAAGGCACACC
mmu_Klf4_R	CGTCCCAGTCACAGTGGTAA
mmu_Creb1_F	AAGAGAGAGGTCCGTCTAATGAA
mmu_Creb1_R	GCACTGCCACTCTGTTCTCT
mmu_Zfp423_F	GGGCAGGAGGACAAAATCTA
mmu_Zfp423_R	CTGTGCGTGCTGGCTCAT
mmu_Insm1_F	TCCAGGGTGAAAGTGTCCTC
mmu_Insm1_R	GGAGTCACAGCGAGAAGACC
mmu_Tcfcp2l1_F	ACGTGGTGGTAAGCAATGAG
mmu_Tcfcp2l1_R	CTGCTGCTCAGAGTCCACAC
mmu_Esrrb_F	GCAGGTACAAGAAACTCAAGGT
mmu_Esrrb_R	GCCTCCAGGTTCTCAATGTA
Ref Genes
mmu_ActinB_F	CACACCCGCCACCAGTTC
mmu_ActinB_R	CCCATTCCCACCATCACACC
mmu_Tbp_F	TCAGTTCTGGAAAAATGGTGTG
mmu_Tbp_R	TGCTGCTAGTCTGGATTGTTCT
mmu_Polr2a_F	AATCCGCATCATGAACAGTG
mmu_Polr2a_R	TCATCCATTTTATCCACCACCT
mmu_Gapdh_F	AGGTCGGTGTGAACGGATTTG
mmu_Gapdh_R	GGGGTCGTTGATGGCAACA
mmu_Rplp0_F	CAACCCAGCTCTGGAGAAAC
mmu_Rplp0_R	GTGAGGTCCTCCTTGGTGAA
mmu_Rpl32_F	AACCCAGAGGCATTGACAAC
mmu_Rpl32_R	GATGTTGGGCATCAGGATCT
