# Supplementary material for: Perturbations of the Proteome and of Secreted Metabolites in Primary Astrocytes from the hSOD1(G93A) ALS Mouse Model
Source: Int J Mol Sci. 2021 Jun 29;22(13):7028. doi: 10.3390/ijms22137028 (PMC8268687; doi:10.3390/ijms22137028)
Supplement: Supplementary file 1 [file ijms-22-07028-s001.zip › supplementary tables S4.xlsx]

## Sheet: GO_Biol_Proc_Under-exp-proteins
Table 4. Enrichment analysis of underexpressed proteins in G93A derived astrocytes. Terms statistically significant are highlighted in bold.
Term	P-value	Adjusted P-value	Odds Ratio	Combined Score	Genes
glutathione derivative metabolic process (GO:1901685)	0.000216836	0.0151327	110.889	935.5	GSTO1;ESD
glutathione derivative biosynthetic process (GO:1901687)	0.000216836	0.0151327	110.889	935.5	GSTO1;ESD
sulfur compound biosynthetic process (GO:0044272)	0.00023401	0.0151327	29.4528	246.23	GCLC;GSTO1;ESD
pyruvate metabolic process (GO:0006090)	0.000957668	0.0421437	50.3434	349.938	GLO1;HK1
glutathione metabolic process (GO:0006749)	0.00108618	0.0421437	47.1229	321.618	GCLC;GSTO1
lipoprotein catabolic process (GO:0042159)	0.00598569	0.0643292	210.263	1076.21	PPT1
actin filament organization (GO:0007015)	0.00632043	0.0643292	18.7024	94.7086	TPM2;DPYSL3
lysosomal lumen acidification (GO:0007042)	0.00698	0.0643292	175.211	869.869	PPT1
positive regulation of striated muscle contraction (GO:0045989)	0.00698	0.0643292	175.211	869.869	GSTO1
xenobiotic catabolic process (GO:0042178)	0.00698	0.0643292	175.211	869.869	GSTO1
regulation of pinocytosis (GO:0048548)	0.00698	0.0643292	175.211	869.869	PPT1
negative regulation of programmed cell death (GO:0043069)	0.00742276	0.0643292	8.52941	41.8214	GCLC;GLO1;PPT1
regulation of apoptotic process (GO:0042981)	0.0078701	0.0643292	5.90906	28.6275	GCLC;ANP32A;GLO1;PPT1
positive regulation of ryanodine-sensitive calcium-release channel activity (GO:0060316)	0.00797336	0.0643292	150.173	725.583	GSTO1
galactose catabolic process (GO:0019388)	0.00797336	0.0643292	150.173	725.583	PGM5
membrane lipid catabolic process (GO:0046466)	0.00797336	0.0643292	150.173	725.583	PPT1
muscle contraction (GO:0006936)	0.00816335	0.0643292	16.3333	78.5323	CALD1;TPM2
hexose catabolic process (GO:0019320)	0.00896577	0.0643292	131.395	619.44	PGM5
pinocytosis (GO:0006907)	0.00896577	0.0643292	131.395	619.44	PPT1
L-ascorbic acid metabolic process (GO:0019852)	0.00896577	0.0643292	131.395	619.44	GSTO1
actin crosslink formation (GO:0051764)	0.00896577	0.0643292	131.395	619.44	DPYSL3
regulation of lysosomal lumen pH (GO:0035751)	0.00995725	0.0643292	116.789	538.336	PPT1
membrane raft organization (GO:0031579)	0.00995725	0.0643292	116.789	538.336	PPT1
galactose metabolic process (GO:0006012)	0.00995725	0.0643292	116.789	538.336	PGM5
protein localization to mitochondrion (GO:0070585)	0.00995725	0.0643292	116.789	538.336	HK1
sphingolipid catabolic process (GO:0030149)	0.0109478	0.0643292	105.105	474.51	PPT1
carbohydrate phosphorylation (GO:0046835)	0.0109478	0.0643292	105.105	474.51	HK1
negative regulation of ryanodine-sensitive calcium-release channel activity (GO:0060315)	0.0109478	0.0643292	105.105	474.51	GSTO1
glutathione biosynthetic process (GO:0006750)	0.0109478	0.0643292	105.105	474.51	GCLC
response to axon injury (GO:0048678)	0.0109478	0.0643292	105.105	474.51	DPYSL3
negative regulation of release of sequestered calcium ion into cytosol (GO:0051280)	0.0109478	0.0643292	105.105	474.51	GSTO1
negative regulation of apoptotic process (GO:0043066)	0.0118861	0.0643292	7.13864	31.6412	GCLC;GLO1;PPT1
negative regulation of vascular smooth muscle cell proliferation (GO:1904706)	0.0119374	0.0643292	95.5455	423.083	CNN1
nonribosomal peptide biosynthetic process (GO:0019184)	0.0119374	0.0643292	95.5455	423.083	GCLC
cellular response to arsenic-containing substance (GO:0071243)	0.0119374	0.0643292	95.5455	423.083	GSTO1
regulation of blood vessel size (GO:0050880)	0.0119374	0.0643292	95.5455	423.083	GCLC
organonitrogen compound biosynthetic process (GO:1901566)	0.0139047	0.0694935	12.2911	52.5511	GSTO1;ESD
acyl-CoA biosynthetic process (GO:0071616)	0.0139137	0.0694935	80.8381	345.573	PPT1
cofactor transport (GO:0051181)	0.0149005	0.0694935	75.0602	315.73	PPT1
protein deacylation (GO:0035601)	0.0158863	0.0694935	70.0526	290.179	PPT1
negative regulation of DNA replication (GO:0008156)	0.0158863	0.0694935	70.0526	290.179	S100A11
regulation of cardiac muscle contraction by regulation of the release of sequestered calcium ion (GO:0010881)	0.0168712	0.0694935	65.6711	268.079	GSTO1
serine family amino acid metabolic process (GO:0009069)	0.0168712	0.0694935	65.6711	268.079	GCLC
positive regulation of calcium ion transmembrane transporter activity (GO:1901021)	0.0168712	0.0694935	65.6711	268.079	GSTO1
glycogen biosynthetic process (GO:0005978)	0.0178552	0.0694935	61.805	248.793	PGM5
glucan biosynthetic process (GO:0009250)	0.0178552	0.0694935	61.805	248.793	PGM5
maintenance of protein localization in organelle (GO:0072595)	0.0178552	0.0694935	61.805	248.793	HK1
negative regulation of calcium-mediated signaling (GO:0050849)	0.0178552	0.0694935	61.805	248.793	GSTO1
fatty-acyl-CoA metabolic process (GO:0035337)	0.0188382	0.0694935	58.3684	231.832	PPT1
osteoclast differentiation (GO:0030316)	0.0188382	0.0694935	58.3684	231.832	GLO1
vacuolar acidification (GO:0007035)	0.0198203	0.0694935	55.2936	216.809	PPT1
lipid catabolic process (GO:0016042)	0.0208015	0.0694935	52.5263	203.42	PPT1
regulation of cardiac muscle contraction by calcium ion signaling (GO:0010882)	0.0208015	0.0694935	52.5263	203.42	GSTO1
glutamate metabolic process (GO:0006536)	0.0208015	0.0694935	52.5263	203.42	GCLC
sulfur amino acid metabolic process (GO:0000096)	0.0217817	0.0694935	50.0226	191.421	GCLC
nuclear transport (GO:0051169)	0.0217817	0.0694935	50.0226	191.421	ANP32A
glycolytic process (GO:0006096)	0.022761	0.0694935	47.7464	180.611	HK1
regulation of release of sequestered calcium ion into cytosol by sarcoplasmic reticulum (GO:0010880)	0.022761	0.0694935	47.7464	180.611	GSTO1
glutamine family amino acid metabolic process (GO:0009064)	0.022761	0.0694935	47.7464	180.611	GCLC
regulation of smooth muscle contraction (GO:0006940)	0.022761	0.0694935	47.7464	180.611	CNN1
cellular modified amino acid biosynthetic process (GO:0042398)	0.0237393	0.0694935	45.6682	170.827	GCLC
ATP generation from ADP (GO:0006757)	0.0237393	0.0694935	45.6682	170.827	HK1
fatty acid derivative biosynthetic process (GO:1901570)	0.0237393	0.0694935	45.6682	170.827	PPT1
glycolytic process through glucose-6-phosphate (GO:0061620)	0.0247168	0.0694935	43.7632	161.936	HK1
canonical glycolysis (GO:0061621)	0.0247168	0.0694935	43.7632	161.936	HK1
regulation of vascular smooth muscle cell proliferation (GO:1904705)	0.0247168	0.0694935	43.7632	161.936	CNN1
positive regulation of filopodium assembly (GO:0051491)	0.0247168	0.0694935	43.7632	161.936	DPYSL3
regulation of ryanodine-sensitive calcium-release channel activity (GO:0060314)	0.0247168	0.0694935	43.7632	161.936	GSTO1
glucose catabolic process to pyruvate (GO:0061718)	0.0247168	0.0694935	43.7632	161.936	HK1
regulation of muscle contraction (GO:0006937)	0.0256933	0.0712071	42.0105	153.823	CNN1
negative regulation of smooth muscle cell proliferation (GO:0048662)	0.0266688	0.0728698	40.3927	146.394	CNN1
positive regulation of calcium-mediated signaling (GO:0050850)	0.0276435	0.0744838	38.8947	139.569	GSTO1
positive regulation of cation channel activity (GO:2001259)	0.02959	0.075066	36.2087	127.466	GSTO1
fatty-acyl-CoA biosynthetic process (GO:0046949)	0.02959	0.075066	36.2087	127.466	PPT1
aminoglycan metabolic process (GO:0006022)	0.02959	0.075066	36.2087	127.466	GPC4
negative regulation of cation channel activity (GO:2001258)	0.02959	0.075066	36.2087	127.466	GSTO1
positive regulation of release of sequestered calcium ion into cytosol (GO:0051281)	0.0305619	0.075066	35	122.08	GSTO1
negative regulation of receptor activity (GO:2000272)	0.0315328	0.075066	33.8693	117.077	GSTO1
aminoglycan catabolic process (GO:0006026)	0.0315328	0.075066	33.8693	117.077	GPC4
negative regulation of calcium ion transmembrane transporter activity (GO:1901020)	0.0315328	0.075066	33.8693	117.077	GSTO1
platelet aggregation (GO:0070527)	0.0325028	0.075066	32.8092	112.418	CSRP1
glycogen metabolic process (GO:0005977)	0.0325028	0.075066	32.8092	112.418	PGM5
cellular glucose homeostasis (GO:0001678)	0.0325028	0.075066	32.8092	112.418	HK1
carboxylic acid metabolic process (GO:0019752)	0.0325028	0.075066	32.8092	112.418	GSTO1
macromolecule catabolic process (GO:0009057)	0.0334719	0.0763947	31.8134	108.072	PPT1
carbohydrate catabolic process (GO:0016052)	0.0344401	0.0767974	30.8762	104.007	HK1
actin filament bundle organization (GO:0061572)	0.0344401	0.0767974	30.8762	104.007	DPYSL3
regulation of receptor-mediated endocytosis (GO:0048259)	0.0354073	0.0770615	29.9925	100.2	PPT1
regulation of filopodium assembly (GO:0051489)	0.0354073	0.0770615	29.9925	100.2	DPYSL3
actin filament bundle assembly (GO:0051017)	0.0363737	0.0770615	29.1579	96.6267	DPYSL3
positive regulation of receptor activity (GO:2000273)	0.0363737	0.0770615	29.1579	96.6267	GSTO1
muscle filament sliding (GO:0030049)	0.0373391	0.0770615	28.3684	93.2673	TPM2
homotypic cell-cell adhesion (GO:0034109)	0.0373391	0.0770615	28.3684	93.2673	CSRP1
actin-myosin filament sliding (GO:0033275)	0.0373391	0.0770615	28.3684	93.2673	TPM2
regulation of ATPase activity (GO:0043462)	0.0392671	0.0796386	26.9109	87.1206	TPM2
negative regulation of cell projection organization (GO:0031345)	0.0402298	0.0796386	26.2368	84.3028	DPYSL3
positive regulation of receptor-mediated endocytosis (GO:0048260)	0.0402298	0.0796386	26.2368	84.3028	PPT1
peptide transport (GO:0015833)	0.0402298	0.0796386	26.2368	84.3028	PPT1
negative regulation of DNA metabolic process (GO:0051053)	0.0421524	0.0826016	24.985	79.114	S100A11
hexose metabolic process (GO:0019318)	0.0440713	0.0831971	23.8469	74.4487	PGM5
nicotinamide nucleotide metabolic process (GO:0046496)	0.0440713	0.0831971	23.8469	74.4487	HK1
nucleocytoplasmic transport (GO:0006913)	0.0450293	0.0831971	23.3158	72.2892	ANP32A
aminoglycan biosynthetic process (GO:0006023)	0.0450293	0.0831971	23.3158	72.2892	GPC4
cellular response to interleukin-12 (GO:0071349)	0.0450293	0.0831971	23.3158	72.2892	GSTO1
interleukin-12-mediated signaling pathway (GO:0035722)	0.0450293	0.0831971	23.3158	72.2892	GSTO1
establishment of protein localization to mitochondrion (GO:0072655)	0.0478981	0.0868433	21.8553	66.4111	HK1
regulation of release of sequestered calcium ion into cytosol (GO:0051279)	0.0478981	0.0868433	21.8553	66.4111	GSTO1
myeloid leukocyte differentiation (GO:0002573)	0.0488525	0.0869486	21.4082	64.6301	GLO1
blood circulation (GO:0008015)	0.0488525	0.0869486	21.4082	64.6301	GCLC
negative regulation of neuron projection development (GO:0010977)	0.0498061	0.0878398	20.9789	62.9288	DPYSL3
organonitrogen compound catabolic process (GO:1901565)	0.0545601	0.0936696	19.067	55.4554	PPT1
cellular iron ion homeostasis (GO:0006879)	0.0545601	0.0936696	19.067	55.4554	CP
glycosaminoglycan catabolic process (GO:0006027)	0.0545601	0.0936696	19.067	55.4554	GPC4
dicarboxylic acid metabolic process (GO:0043648)	0.0574017	0.0956445	18.078	51.6613	GCLC
muscle organ development (GO:0007517)	0.0583471	0.0956445	17.7707	50.4928	TAGLN
glycosaminoglycan metabolic process (GO:0030203)	0.0592916	0.0956445	17.4737	49.3682	GPC4
regulation of DNA replication (GO:0006275)	0.0592916	0.0956445	17.4737	49.3682	S100A11
negative regulation of MAP kinase activity (GO:0043407)	0.0592916	0.0956445	17.4737	49.3682	UCHL1
diterpenoid metabolic process (GO:0016101)	0.0602351	0.0956445	17.1864	48.2851	GPC4
establishment of protein localization to organelle (GO:0072594)	0.0602351	0.0956445	17.1864	48.2851	HK1
negative regulation of neuron apoptotic process (GO:0043524)	0.0611778	0.0956445	16.9083	47.2413	PPT1
iron ion homeostasis (GO:0055072)	0.0611778	0.0956445	16.9083	47.2413	CP
positive regulation of cell projection organization (GO:0031346)	0.0611778	0.0956445	16.9083	47.2413	DPYSL3
glucose metabolic process (GO:0006006)	0.0621196	0.0956445	16.6391	46.235	PGM5
positive regulation of endocytosis (GO:0045807)	0.0621196	0.0956445	16.6391	46.235	PPT1
negative regulation of neuron differentiation (GO:0045665)	0.0621196	0.0956445	16.6391	46.235	DPYSL3
negative regulation of protein serine/threonine kinase activity (GO:0071901)	0.0649396	0.0991991	15.8804	43.4217	UCHL1
positive regulation of plasma membrane bounded cell projection assembly (GO:0120034)	0.0668151	0.101267	15.4118	41.7016	DPYSL3
glucose homeostasis (GO:0042593)	0.0714882	0.107509	14.3526	37.8652	HK1
retinoid metabolic process (GO:0001523)	0.0724202	0.108073	14.1579	37.1683	GPC4
water-soluble vitamin metabolic process (GO:0006767)	0.0742815	0.110005	13.7839	35.8368	GSTO1
negative regulation of MAPK cascade (GO:0043409)	0.0770667	0.112413	13.2585	33.9826	UCHL1
regulation of hydrolase activity (GO:0051336)	0.0770667	0.112413	13.2585	33.9826	TPM2
protein catabolic process (GO:0030163)	0.0779933	0.112916	13.0921	33.3997	PPT1
negative regulation of neuron death (GO:1901215)	0.0798439	0.114739	12.7715	32.2823	PPT1
neutrophil degranulation (GO:0043312)	0.0819099	0.116842	4.54298	11.3671	PGRMC1;S100A11
neutrophil activation involved in immune response (GO:0002283)	0.0830894	0.117433	4.50427	11.2059	PGRMC1;S100A11
regulation of MAP kinase activity (GO:0043405)	0.0835346	0.117433	12.175	30.2244	UCHL1
neutrophil mediated immunity (GO:0002446)	0.0842743	0.11762	4.46621	11.048	PGRMC1;S100A11
regulation of neuron apoptotic process (GO:0043523)	0.0853747	0.118305	11.8971	29.2753	PPT1
cellular transition metal ion homeostasis (GO:0046916)	0.0890443	0.122515	11.3776	27.518	CP
epithelial cell differentiation (GO:0030855)	0.0917873	0.124026	11.0166	26.3108	TAGLN
negative regulation of cellular macromolecule biosynthetic process (GO:2000113)	0.0917998	0.124026	4.24183	10.1301	GCLC;S100A11
negative regulation of cell motility (GO:2000146)	0.0926999	0.124026	10.9013	25.9276	DPYSL3
positive regulation of neuron projection development (GO:0010976)	0.0926999	0.124026	10.9013	25.9276	DPYSL3
positive regulation of neuron differentiation (GO:0045666)	0.0936116	0.124388	10.7884	25.5534	DPYSL3
glycosaminoglycan biosynthetic process (GO:0006024)	0.0945224	0.124744	10.6778	25.188	GPC4
negative regulation of cellular process (GO:0048523)	0.0985852	0.128982	4.06182	9.41057	PPT1;S100A11
peptide metabolic process (GO:0006518)	0.0990637	0.128982	10.1569	23.4826	GSTO1
monocarboxylic acid metabolic process (GO:0032787)	0.102681	0.132801	9.77521	22.2496	GLO1
negative regulation of cell growth (GO:0030308)	0.108978	0.13752	9.17175	20.3301	PPT1
epithelium development (GO:0060429)	0.108978	0.13752	9.17175	20.3301	TAGLN
sphingolipid metabolic process (GO:0006665)	0.109874	0.13752	9.09153	20.0779	PPT1
regulation of macroautophagy (GO:0016241)	0.109874	0.13752	9.09153	20.0779	UCHL1
chromatin remodeling (GO:0006338)	0.109874	0.13752	9.09153	20.0779	ANP32A
regulation of neuron projection development (GO:0010975)	0.112558	0.139084	8.85905	19.3507	DPYSL3
brain development (GO:0007420)	0.112558	0.139084	8.85905	19.3507	PPT1
negative regulation of growth (GO:0045926)	0.113451	0.1393	8.78417	19.1178	PPT1
negative regulation of cell migration (GO:0030336)	0.114343	0.139512	8.71053	18.8893	DPYSL3
regulation of mRNA stability (GO:0043488)	0.120562	0.146181	8.22752	17.4061	ANP32A
cellular response to organic substance (GO:0071310)	0.124979	0.150596	7.91388	16.4578	DPYSL3
response to cytokine (GO:0034097)	0.129375	0.154931	7.62313	15.5896	DPYSL3
neuron differentiation (GO:0030182)	0.130252	0.155023	7.56751	15.4247	PPT1
neuron development (GO:0048666)	0.134622	0.159249	7.30107	14.6407	PPT1
receptor-mediated endocytosis (GO:0006898)	0.172196	0.202461	5.57079	9.79969	PPT1
protein homooligomerization (GO:0051260)	0.173867	0.203193	5.51128	9.6418	DPYSL3
regulation of cell growth (GO:0001558)	0.182997	0.212584	5.20526	8.84002	PPT1
regulation of autophagy (GO:0010506)	0.184647	0.213223	5.1532	8.70536	UCHL1
protein oligomerization (GO:0051259)	0.196107	0.223793	4.81579	7.84537	DPYSL3
central nervous system development (GO:0007417)	0.196107	0.223793	4.81579	7.84537	PPT1
proteasomal protein catabolic process (GO:0010498)	0.212214	0.240757	4.40321	6.82568	UCHL1
anterograde trans-synaptic signaling (GO:0098916)	0.214603	0.242053	4.34728	6.69031	PPT1
protein deubiquitination (GO:0016579)	0.228014	0.255692	4.0551	5.99485	UCHL1
protein modification by small protein removal (GO:0070646)	0.231137	0.257705	3.9919	5.84711	UCHL1
endocytosis (GO:0006897)	0.232695	0.257959	3.96103	5.77529	PPT1
regulation of programmed cell death (GO:0043067)	0.236575	0.26077	3.88587	5.60144	ANP32A
chemical synaptic transmission (GO:0007268)	0.252669	0.276937	3.59868	4.95062	PPT1
proteasome-mediated ubiquitin-dependent protein catabolic process (GO:0043161)	0.254185	0.277033	3.5735	4.8946	UCHL1
regulation of cell migration (GO:0030334)	0.272888	0.295756	3.28571	4.26714	DPYSL3
protein transport (GO:0015031)	0.280244	0.302041	3.183	4.04907	PPT1
ubiquitin-dependent protein catabolic process (GO:0006511)	0.291145	0.312056	3.04025	3.75146	UCHL1
post-translational protein modification (GO:0043687)	0.3026	0.322552	2.90124	3.46798	CP
negative regulation of cell proliferation (GO:0008285)	0.306851	0.325295	2.85228	3.36967	S100A11
phosphorylation (GO:0016310)	0.322916	0.340466	2.67874	3.02795	HK1
negative regulation of nucleic acid-templated transcription (GO:1903507)	0.361873	0.379477	2.32114	2.35935	GCLC
nervous system development (GO:0007399)	0.369017	0.3835	2.26362	2.25663	PPT1
cellular response to cytokine stimulus (GO:0071345)	0.369662	0.3835	2.25853	2.24761	DPYSL3
cellular protein metabolic process (GO:0044267)	0.387488	0.399855	2.12455	2.01422	CP
negative regulation of gene expression (GO:0010629)	0.466369	0.478707	1.65171	1.25989	GCLC
cytokine-mediated signaling pathway (GO:0019221)	0.474573	0.484564	1.61126	1.20094	GSTO1
regulation of cell proliferation (GO:0042127)	0.529708	0.538028	1.37034	0.870757	S100A11
negative regulation of transcription, DNA-templated (GO:0045892)	0.56412	0.569996	1.24242	0.71127	GCLC
cellular protein modification process (GO:0006464)	0.64207	0.645397	0.998947	0.442592	CP
regulation of transcription, DNA-templated (GO:0006355)	0.811051	0.811051	0.60584	0.126878	GCLC

## Sheet: GO_Mol_Func_Under-exp-proteins
Table 4. Enrichment analysis of underexpressed proteins in G93A derived astrocytes. Terms statistically significant are highlighted in bold.
Term	P-value	Adjusted P-value	Odds Ratio	Combined Score	Genes
thiolester hydrolase activity (GO:0016790)	7.36129e-05	0.00331258	201.707	1919.58	ESD;PPT1
palmitoyl-CoA hydrolase activity (GO:0016290)	0.00598569	0.0506137	210.263	1076.21	PPT1
coreceptor activity involved in Wnt signaling pathway, planar cell polarity pathway (GO:1904929)	0.00598569	0.0506137	210.263	1076.21	GPC4
palmitoyl-(protein) hydrolase activity (GO:0008474)	0.00698	0.0506137	175.211	869.869	PPT1
omega peptidase activity (GO:0008242)	0.00698	0.0506137	175.211	869.869	UCHL1
ether hydrolase activity (GO:0016803)	0.00797336	0.0506137	150.173	725.583	EPHX1
coreceptor activity involved in Wnt signaling pathway (GO:0071936)	0.00797336	0.0506137	150.173	725.583	GPC4
filamin binding (GO:0031005)	0.00995725	0.0506137	116.789	538.336	DPYSL3
intramolecular transferase activity, phosphotransferases (GO:0016868)	0.0109478	0.0506137	105.105	474.51	PGM5
carbohydrate kinase activity (GO:0019200)	0.012926	0.0506137	87.5789	380.838	HK1
tropomyosin binding (GO:0005523)	0.0139137	0.0506137	80.8381	345.573	CALD1
acid-amino acid ligase activity (GO:0016881)	0.0139137	0.0506137	80.8381	345.573	GCLC
adrenergic receptor binding (GO:0031690)	0.0149005	0.0506137	75.0602	315.73	UCHL1
peptidoglycan binding (GO:0042834)	0.0158863	0.0506137	70.0526	290.179	HK1
acyl-CoA hydrolase activity (GO:0047617)	0.0168712	0.0506137	65.6711	268.079	PPT1
cadherin binding involved in cell-cell adhesion (GO:0098641)	0.0188382	0.0529825	58.3684	231.832	S100A11
protein binding involved in cell-cell adhesion (GO:0098632)	0.0208015	0.0550627	52.5263	203.42	S100A11
ADP binding (GO:0043531)	0.022761	0.0569025	47.7464	180.611	GCLC
glutathione transferase activity (GO:0004364)	0.02959	0.0700816	36.2087	127.466	GSTO1
zinc ion binding (GO:0008270)	0.036103	0.0788183	7.28889	24.2092	CSRP1;GLO1
amino acid binding (GO:0016597)	0.0383036	0.0788183	27.6205	90.1039	GCLC
cadherin binding (GO:0045296)	0.0385334	0.0788183	7.02715	22.882	CALD1;S100A11
exopeptidase activity (GO:0008238)	0.0440713	0.0862264	23.8469	74.4487	UCHL1
SH3 domain binding (GO:0017124)	0.0536111	0.100521	19.4211	56.826	DPYSL3
transition metal ion binding (GO:0046914)	0.0595527	0.104253	5.48083	15.4608	CSRP1;GLO1
ubiquitin binding (GO:0043130)	0.0602351	0.104253	17.1864	48.2851	UCHL1
cysteine-type peptidase activity (GO:0008234)	0.0630605	0.105101	16.3783	45.264	UCHL1
heme binding (GO:0020037)	0.0696217	0.110027	14.7583	39.3262	PGRMC1
ubiquitin-like protein-specific protease activity (GO:0019783)	0.0714882	0.110027	14.3526	37.8652	UCHL1
thiol-dependent ubiquitin-specific protease activity (GO:0004843)	0.0733513	0.110027	13.9684	36.4924	UCHL1
cysteine-type endopeptidase activity (GO:0004197)	0.0779933	0.113216	13.0921	33.3997	UCHL1
thiol-dependent ubiquitinyl hydrolase activity (GO:0036459)	0.0881282	0.12393	11.5032	27.9408	UCHL1
carboxylic ester hydrolase activity (GO:0052689)	0.0981571	0.133851	10.257	23.8083	ESD
magnesium ion binding (GO:0000287)	0.119676	0.153869	8.29323	17.6063	GCLC
actin filament binding (GO:0051015)	0.119676	0.153869	8.29323	17.6063	TPM2
protein homodimerization activity (GO:0042803)	0.141324	0.176655	3.24236	6.34433	TPM2;S100A11
phosphotransferase activity, alcohol group as acceptor (GO:0016773)	0.225663	0.267233	4.10381	6.10938	HK1
actin binding (GO:0003779)	0.225663	0.267233	4.10381	6.10938	TPM2
protein heterodimerization activity (GO:0046982)	0.234249	0.270287	3.93062	5.70479	TPM2
adenyl ribonucleotide binding (GO:0032559)	0.245046	0.273146	3.73003	5.24557	GCLC
ubiquitin protein ligase binding (GO:0031625)	0.248867	0.273146	3.6632	5.09491	UCHL1
ubiquitin-like protein ligase binding (GO:0044389)	0.258715	0.277195	3.5	4.7321	UCHL1
endopeptidase activity (GO:0004175)	0.300466	0.314441	2.92635	3.5187	UCHL1
metal ion binding (GO:0046872)	0.360566	0.36876	2.3319	2.37873	GCLC
RNA binding (GO:0003723)	0.40851	0.40851	1.49178	1.3355	ANP32A;CSRP1

## Sheet: GO_Cell_Comp_Under-exp-proteins
Table 4. Enrichment analysis of underexpressed proteins in G93A derived astrocytes. Terms statistically significant are highlighted in bold.
Term	P-value	Adjusted P-value	Odds Ratio	Combined Score	Genes
lysosomal lumen (GO:0043202)	0.00330189	0.057588	26.3175	150.358	PPT1;GPC4
focal adhesion (GO:0005925)	0.00509147	0.057588	9.81186	51.8085	CNN1;CSRP1;PGM5
lysosome (GO:0005764)	0.00814252	0.057588	8.23852	39.6327	PPT1;GPC4;CP
vacuolar lumen (GO:0005775)	0.0111259	0.057588	13.8512	62.3091	PPT1;GPC4
dystrophin-associated glycoprotein complex (GO:0016010)	0.0139137	0.057588	80.8381	345.573	PGM5
cytoskeleton (GO:0005856)	0.014333	0.057588	6.64342	28.2026	CNN1;CALD1;TPM2
secretory vesicle (GO:0099503)	0.0158863	0.057588	70.0526	290.179	DPYSL3
exocytic vesicle (GO:0070382)	0.0158863	0.057588	70.0526	290.179	DPYSL3
endoplasmic reticulum lumen (GO:0005788)	0.029399	0.0875959	8.17247	28.8226	ESD;CP
intercalated disc (GO:0014704)	0.0305619	0.0875959	35	122.08	PGM5
actin cytoskeleton (GO:0015629)	0.0343752	0.0875959	7.49163	25.2499	CALD1;TPM2
contractile actin filament bundle (GO:0097517)	0.0392671	0.0875959	26.9109	87.1206	PGM5
stress fiber (GO:0001725)	0.0392671	0.0875959	26.9109	87.1206	PGM5
actomyosin (GO:0042641)	0.0469428	0.0972386	22.3214	68.2772	PGM5
actin filament (GO:0005884)	0.0536111	0.103648	19.4211	56.826	TPM2
specific granule membrane (GO:0035579)	0.0872112	0.15807	11.6316	28.3743	PGRMC1
Golgi lumen (GO:0005796)	0.0936116	0.15969	10.7884	25.5534	GPC4
membrane raft (GO:0045121)	0.112558	0.181343	8.85905	19.3507	PPT1
cytoplasmic vesicle lumen (GO:0060205)	0.121447	0.185367	8.16283	17.2095	S100A11
axon (GO:0030424)	0.132003	0.191404	7.45865	15.1033	PPT1
specific granule (GO:0042581)	0.148469	0.205029	6.56107	12.5144	PGRMC1
lytic vacuole (GO:0000323)	0.168006	0.221462	5.72527	10.2125	PPT1
polymeric cytoskeletal fiber (GO:0099513)	0.199354	0.251359	4.72727	7.62356	TPM2
lytic vacuole membrane (GO:0098852)	0.209017	0.252563	4.48004	7.01277	CP
lysosomal membrane (GO:0005765)	0.254185	0.294854	3.5735	4.8946	CP
secretory granule lumen (GO:0034774)	0.273627	0.305199	3.27515	4.24456	S100A11
perinuclear region of cytoplasm (GO:0048471)	0.317369	0.340877	2.7367	3.14089	ANP32A
integral component of plasma membrane (GO:0005887)	0.435716	0.451277	1.4084	1.17005	PGRMC1;GPC4
mitochondrion (GO:0005739)	0.651377	0.651377	0.973299	0.417221	HK1

## Sheet: GO_Biol_Proc_Over-exp-proteins
Table 4 . Enrichment analysis of overexpressed proteins in G93A derived astrocytes. Terms statistically significant are highlighted in bold.
Term	P-value	Adjusted P-value	Odds Ratio	Combined Score	Genes
proteolysis involved in cellular protein catabolic process (GO:0051603)	1.27519e-06	0.000442491	63.862	866.761	PSMB4;CTSZ;CTSS;CTSB
phagocytosis (GO:0006909)	5.64485e-06	0.000979381	43.2955	523.216	GSN;LRP1;CORO1A;AIF1
cellular protein catabolic process (GO:0044257)	2.2392e-05	0.00191764	67.5356	723.09	CTSZ;CTSS;CTSB
cellular response to thyroid hormone stimulus (GO:0097067)	3.42784e-05	0.00191764	312.094	3208.63	CTSS;CTSB
regulation of actin cytoskeleton organization (GO:0032956)	3.96882e-05	0.00191764	55.3056	560.492	LRP1;PHPT1;CORO1A
response to thyroid hormone (GO:0097066)	4.18735e-05	0.00191764	277.403	2796.46	CTSS;CTSB
neutrophil degranulation (GO:0043312)	5.10774e-05	0.00191764	15.8293	156.428	GSN;HEXB;CTSZ;CTSS;CTSB
positive regulation of ubiquitin protein ligase activity (GO:1904668)	5.18471e-05	0.00191764	50.3873	497.183	PSMD8;RAB1A;PSMB4
neutrophil activation involved in immune response (GO:0002283)	5.31384e-05	0.00191764	15.6936	154.466	GSN;HEXB;CTSZ;CTSS;CTSB
neutrophil mediated immunity (GO:0002446)	5.52635e-05	0.00191764	15.5602	152.542	GSN;HEXB;CTSZ;CTSS;CTSB
negative regulation of smooth muscle cell migration (GO:0014912)	6.91712e-05	0.00218204	208.021	1992.62	LRP1;AIF1
regulation of actin nucleation (GO:0051125)	9.11178e-05	0.00263482	178.286	1658.66	GSN;CORO1A
actin filament polymerization (GO:0030041)	0.000116052	0.00309768	155.984	1413.45	GSN;AIF1
regulation of protein binding (GO:0043393)	0.000127759	0.00316661	36.8037	329.959	LRP1;CTSZ;IFIT1
regulation of primary metabolic process (GO:0080090)	0.000248326	0.00543393	29.1853	242.26	PSMD8;PSMB4;LRP1
post-translational protein modification (GO:0043687)	0.000250556	0.00543393	15.8875	131.736	PSMD8;RAB1A;PSMB4;FN1
actin polymerization or depolymerization (GO:0008154)	0.000473301	0.00924772	73.3382	561.461	GSN;AIF1
negative regulation of Wnt signaling pathway (GO:0030178)	0.000479709	0.00924772	23.1708	177.079	PSMD8;PSMB4;LRP1
protein complex assembly (GO:0006461)	0.000610448	0.0111487	21.286	157.545	RAB1A;CTSZ;FN1
protein polymerization (GO:0051258)	0.000740202	0.0128425	57.9622	417.826	GSN;AIF1
pattern recognition receptor signaling pathway (GO:0002221)	0.000842035	0.0139136	54.1739	383.534	CTSS;CTSB
regulation of cellular amino acid metabolic process (GO:0006521)	0.000950249	0.0143364	50.8495	353.851	PSMD8;PSMB4
regulation of cellular amine metabolic process (GO:0033238)	0.000950249	0.0143364	50.8495	353.851	PSMD8;PSMB4
extracellular matrix organization (GO:0030198)	0.00106465	0.0151832	17.4832	119.674	FN1;SERPINH1;CTSS
regulation of cellular ketone metabolic process (GO:0010565)	0.00135664	0.0151832	42.2097	278.7	PSMD8;PSMB4
negative regulation of viral life cycle (GO:1903901)	0.00135664	0.0151832	42.2097	278.7	GSN;IFIT1
negative regulation of G2/M transition of mitotic cell cycle (GO:0010972)	0.00140112	0.0151832	41.5042	272.702	PSMD8;PSMB4
regulation of actin filament-based process (GO:0032970)	0.00140112	0.0151832	41.5042	272.702	LRP1;CORO1A
COPII vesicle coating (GO:0048208)	0.00144629	0.0151832	40.8217	266.923	RAB1A;CTSZ
vesicle targeting, rough ER to cis-Golgi (GO:0048207)	0.00144629	0.0151832	40.8217	266.923	RAB1A;CTSZ
vesicle coating (GO:0006901)	0.00144629	0.0151832	40.8217	266.923	RAB1A;CTSZ
cellular protein modification process (GO:0006464)	0.00154245	0.0151832	7.33163	47.4678	PSMD8;RAB1A;PSMB4;FN1;PHPT1
endocytosis (GO:0006897)	0.00158488	0.0151832	15.1708	97.8097	RAB1A;LRP1;CORO1A
negative regulation of protein binding (GO:0032091)	0.00163387	0.0151832	38.3019	245.776	CTSZ;IFIT1
COPII-coated vesicle budding (GO:0090114)	0.00168248	0.0151832	37.7197	240.934	RAB1A;CTSZ
negative regulation of cell cycle G2/M phase transition (GO:1902750)	0.00173178	0.0151832	37.1549	236.253	PSMD8;PSMB4
negative regulation of ubiquitin-protein ligase activity involved in mitotic cell cycle (GO:0051436)	0.00183244	0.0151832	36.0743	227.344	PSMD8;PSMB4
regulation of ubiquitin-protein ligase activity involved in mitotic cell cycle (GO:0051439)	0.00188379	0.0151832	35.5571	223.102	PSMD8;PSMB4
SCF-dependent proteasomal ubiquitin-dependent protein catabolic process (GO:0031146)	0.00188379	0.0151832	35.5571	223.102	PSMD8;PSMB4
antigen processing and presentation of exogenous peptide antigen via MHC class I, TAP-dependent (GO:0002479)	0.00204193	0.0151832	34.0908	211.153	PSMD8;PSMB4
positive regulation of ubiquitin-protein ligase activity involved in regulation of mitotic cell cycle transition (GO:0051437)	0.002096	0.0151832	33.6284	207.411	PSMD8;PSMB4
regulation of hematopoietic stem cell differentiation (GO:1902036)	0.002096	0.0151832	33.6284	207.411	PSMD8;PSMB4
proteolysis (GO:0006508)	0.00211565	0.0151832	13.6764	84.2246	CTSZ;CTSS;CTSB
cytokine-mediated signaling pathway (GO:0019221)	0.00213466	0.0151832	8.79082	54.0587	PSMD8;PSMB4;FN1;IFIT1
negative regulation of ubiquitin protein ligase activity (GO:1904667)	0.00215075	0.0151832	33.1783	203.779	PSMD8;PSMB4
regulation of hematopoietic progenitor cell differentiation (GO:1901532)	0.00215075	0.0151832	33.1783	203.779	PSMD8;PSMB4
antigen processing and presentation of exogenous peptide antigen via MHC class I (GO:0042590)	0.00220618	0.0151832	32.7401	200.255	PSMD8;PSMB4
extracellular matrix disassembly (GO:0022617)	0.00220618	0.0151832	32.7401	200.255	FN1;CTSS
regulation of transcription from RNA polymerase II promoter in response to hypoxia (GO:0061418)	0.00220618	0.0151832	32.7401	200.255	PSMD8;PSMB4
anaphase-promoting complex-dependent catabolic process (GO:0031145)	0.00226227	0.0151832	32.3133	196.833	PSMD8;PSMB4
negative regulation of mitotic cell cycle phase transition (GO:1901991)	0.00226227	0.0151832	32.3133	196.833	PSMD8;PSMB4
NIK/NF-kappaB signaling (GO:0038061)	0.00231905	0.0151832	31.8974	193.509	PSMD8;PSMB4
cellular response to hormone stimulus (GO:0032870)	0.00231905	0.0151832	31.8974	193.509	CTSS;CTSB
negative regulation of binding (GO:0051100)	0.00243461	0.0156446	31.0969	187.14	CTSZ;IFIT1
toll-like receptor signaling pathway (GO:0002224)	0.00267377	0.0167358	29.6101	175.418	CTSS;CTSB
positive regulation of protein ubiquitination involved in ubiquitin-dependent protein catabolic process (GO:2000060)	0.00273522	0.0167358	29.2603	172.681	PSMD8;PSMB4
regulation of stem cell differentiation (GO:2000736)	0.00279734	0.0167358	28.9186	170.015	PSMD8;PSMB4
Wnt signaling pathway, planar cell polarity pathway (GO:0060071)	0.00279734	0.0167358	28.9186	170.015	PSMD8;PSMB4
regulation of establishment of planar polarity (GO:0090175)	0.00286013	0.0168214	28.5848	167.418	PSMD8;PSMB4
regulation of transcription from RNA polymerase II promoter in response to stress (GO:0043618)	0.00311788	0.0179904	27.3228	157.669	PSMD8;PSMB4
interleukin-1-mediated signaling pathway (GO:0070498)	0.00325071	0.0179904	26.7325	153.148	PSMD8;PSMB4
regulation of cytoskeleton organization (GO:0051493)	0.00325071	0.0179904	26.7325	153.148	LRP1;CORO1A
regulation of cell death (GO:0010941)	0.00331811	0.0179904	26.4468	150.968	LRP1;CTSZ
positive regulation of protein metabolic process (GO:0051247)	0.00331811	0.0179904	26.4468	150.968	RAB1A;LRP1
plasma membrane invagination (GO:0099024)	0.00380817	0.0203298	24.6052	137.066	GSN;AIF1
phagocytosis, engulfment (GO:0006911)	0.00388077	0.0204035	24.3627	135.255	GSN;AIF1
organelle assembly (GO:0070925)	0.0043608	0.0225851	10.5142	57.1458	RAB1A;GSN;CORO1A
positive regulation of canonical Wnt signaling pathway (GO:0090263)	0.00456316	0.0232855	22.3773	120.608	PSMD8;PSMB4
stimulatory C-type lectin receptor signaling pathway (GO:0002223)	0.00521301	0.0249306	20.8645	109.676	PSMD8;PSMB4
tumor necrosis factor-mediated signaling pathway (GO:0033209)	0.00538177	0.0249306	20.5176	107.199	PSMD8;PSMB4
positive regulation of amyloid-beta clearance (GO:1900223)	0.00538847	0.0249306	235.024	1227.64	LRP1
astrocyte activation (GO:0048143)	0.00538847	0.0249306	235.024	1227.64	LRP1
regulation of keratinocyte apoptotic process (GO:1902172)	0.00538847	0.0249306	235.024	1227.64	GSN
regulation of lysosomal protein catabolic process (GO:1905165)	0.00538847	0.0249306	235.024	1227.64	LRP1
growth hormone secretion (GO:0030252)	0.00538847	0.0249306	235.024	1227.64	RAB1A
innate immune response activating cell surface receptor signaling pathway (GO:0002220)	0.00546709	0.0249616	20.3484	105.995	PSMD8;PSMB4
non-canonical Wnt signaling pathway (GO:0035567)	0.00572679	0.0253547	19.857	102.514	PSMD8;PSMB4
regulation of mRNA stability (GO:0043488)	0.0058146	0.0253547	19.6984	101.395	PSMD8;PSMB4
cellular response to hypoxia (GO:0071456)	0.00617204	0.0253547	19.0885	97.1169	PSMD8;PSMB4
regulation of sterol transport (GO:0032371)	0.00628388	0.0253547	195.843	992.879	LRP1
response to type I interferon (GO:0034340)	0.00628388	0.0253547	195.843	992.879	IFIT1
positive regulation of lipid transport (GO:0032370)	0.00628388	0.0253547	195.843	992.879	LRP1
regulation by virus of viral protein levels in host cell (GO:0046719)	0.00628388	0.0253547	195.843	992.879	IFIT1
negative regulation of platelet-derived growth factor receptor-beta signaling pathway (GO:2000587)	0.00628388	0.0253547	195.843	992.879	LRP1
microglial cell activation (GO:0001774)	0.00628388	0.0253547	195.843	992.879	AIF1
regulation of extracellular matrix organization (GO:1903053)	0.00628388	0.0253547	195.843	992.879	LRP1
positive regulation of Wnt signaling pathway (GO:0030177)	0.0069164	0.0259474	17.9746	89.4033	PSMD8;PSMB4
regulation of nitrogen compound metabolic process (GO:0051171)	0.00717853	0.0259474	167.857	828.654	LRP1
lipoprotein transport (GO:0042953)	0.00717853	0.0259474	167.857	828.654	LRP1
regulation of lipid transport (GO:0032368)	0.00717853	0.0259474	167.857	828.654	LRP1
integrin activation (GO:0033622)	0.00717853	0.0259474	167.857	828.654	FN1
phagolysosome assembly (GO:0001845)	0.00717853	0.0259474	167.857	828.654	CORO1A
aorta development (GO:0035904)	0.00717853	0.0259474	167.857	828.654	LRP1
basement membrane organization (GO:0071711)	0.00717853	0.0259474	167.857	828.654	CTSS
lipoprotein localization (GO:0044872)	0.00717853	0.0259474	167.857	828.654	LRP1
amyloid fibril formation (GO:1990000)	0.00717853	0.0259474	167.857	828.654	GSN
cellular response to cytokine stimulus (GO:0071345)	0.00744651	0.0266386	8.62208	42.2483	FN1;IFIT1;AIF1
negative regulation of canonical Wnt signaling pathway (GO:0090090)	0.00769965	0.0266774	16.9829	82.6485	PSMD8;PSMB4
regulation of G2/M transition of mitotic cell cycle (GO:0010389)	0.00780026	0.0266774	16.8665	81.8632	PSMD8;PSMB4
cellular response to interleukin-1 (GO:0071347)	0.00790147	0.0266774	16.7517	81.09	PSMD8;PSMB4
regulation of helicase activity (GO:0051095)	0.00807242	0.0266774	146.868	707.8	IFIT1
regulation of cysteine-type endopeptidase activity involved in apoptotic signaling pathway (GO:2001267)	0.00807242	0.0266774	146.868	707.8	GSN
actin filament reorganization (GO:0090527)	0.00807242	0.0266774	146.868	707.8	GSN
epithelial cell apoptotic process (GO:1904019)	0.00807242	0.0266774	146.868	707.8	GSN
regulation of platelet-derived growth factor receptor-beta signaling pathway (GO:2000586)	0.00807242	0.0266774	146.868	707.8	LRP1
actin filament capping (GO:0051693)	0.00896555	0.0272899	130.542	615.425	GSN
sequestering of actin monomers (GO:0042989)	0.00896555	0.0272899	130.542	615.425	GSN
response to acidic pH (GO:0010447)	0.00896555	0.0272899	130.542	615.425	CTSS
regulation of phospholipase activity (GO:0010517)	0.00896555	0.0272899	130.542	615.425	LRP1
regulation of plasminogen activation (GO:0010755)	0.00896555	0.0272899	130.542	615.425	CTSZ
positive regulation of lipid localization (GO:1905954)	0.00896555	0.0272899	130.542	615.425	LRP1
positive regulation of smooth muscle cell migration (GO:0014911)	0.00896555	0.0272899	130.542	615.425	AIF1
regulation of podosome assembly (GO:0071801)	0.00896555	0.0272899	130.542	615.425	GSN
regulation of amyloid-beta clearance (GO:1900221)	0.00896555	0.0272899	130.542	615.425	LRP1
T cell receptor signaling pathway (GO:0050852)	0.00927119	0.0279748	15.389	72.0334	PSMD8;PSMB4
negative regulation of defense response to virus (GO:0050687)	0.00985792	0.0285058	117.482	542.707	IFIT1
angiotensin maturation (GO:0002003)	0.00985792	0.0285058	117.482	542.707	CTSZ
negative regulation of chemotaxis (GO:0050922)	0.00985792	0.0285058	117.482	542.707	AIF1
proteasome assembly (GO:0043248)	0.00985792	0.0285058	117.482	542.707	PSMD8
transcytosis (GO:0045056)	0.00985792	0.0285058	117.482	542.707	LRP1
cargo loading into COPII-coated vesicle (GO:0090110)	0.0107495	0.0303259	106.797	484.098	RAB1A
keratan sulfate catabolic process (GO:0042340)	0.0107495	0.0303259	106.797	484.098	HEXB
regulation of angiotensin levels in blood (GO:0002002)	0.0107495	0.0303259	106.797	484.098	CTSZ
ER to Golgi vesicle-mediated transport (GO:0006888)	0.0112109	0.0307339	13.9073	62.4559	RAB1A;CTSZ
Fc-epsilon receptor signaling pathway (GO:0038095)	0.01145	0.0307339	13.7514	61.4655	PSMD8;PSMB4
Fc receptor signaling pathway (GO:0038093)	0.0115703	0.0307339	13.6747	60.9798	PSMD8;PSMB4
renal absorption (GO:0070293)	0.0116404	0.0307339	97.8922	435.941	GSN
chondroitin sulfate catabolic process (GO:0030207)	0.0116404	0.0307339	97.8922	435.941	HEXB
cellular response to exogenous dsRNA (GO:0071360)	0.0116404	0.0307339	97.8922	435.941	IFIT1
positive regulation of cholesterol efflux (GO:0010875)	0.0116404	0.0307339	97.8922	435.941	LRP1
positive regulation of actin nucleation (GO:0051127)	0.0116404	0.0307339	97.8922	435.941	GSN
regulation of mitotic cell cycle phase transition (GO:1901990)	0.0116913	0.0307339	13.5989	60.5003	PSMD8;PSMB4
negative regulation of T cell receptor signaling pathway (GO:0050860)	0.0125305	0.0324483	90.3575	395.729	PHPT1
regulation of extracellular matrix disassembly (GO:0010715)	0.0125305	0.0324483	90.3575	395.729	LRP1
cellular response to tumor necrosis factor (GO:0071356)	0.0129315	0.0332387	12.8841	56.0213	PSMD8;PSMB4
positive regulation of cysteine-type endopeptidase activity involved in apoptotic signaling pathway (GO:2001269)	0.0134198	0.033262	83.8992	361.691	GSN
regulation of establishment of cell polarity (GO:2000114)	0.0134198	0.033262	83.8992	361.691	GSN
negative regulation of platelet-derived growth factor receptor signaling pathway (GO:0010642)	0.0134198	0.033262	83.8992	361.691	LRP1
negative regulation of protein processing (GO:0010955)	0.0134198	0.033262	83.8992	361.691	CTSZ
negative regulation of viral entry into host cell (GO:0046597)	0.0134198	0.033262	83.8992	361.691	GSN
aorta morphogenesis (GO:0035909)	0.0143084	0.0335866	78.302	332.541	LRP1
hyaluronan catabolic process (GO:0030214)	0.0143084	0.0335866	78.302	332.541	HEXB
positive regulation of epithelial cell apoptotic process (GO:1904037)	0.0143084	0.0335866	78.302	332.541	GSN
positive regulation of G1/S transition of mitotic cell cycle (GO:1900087)	0.0143084	0.0335866	78.302	332.541	AIF1
cellular response to dsRNA (GO:0071359)	0.0143084	0.0335866	78.302	332.541	IFIT1
ruffle organization (GO:0031529)	0.0143084	0.0335866	78.302	332.541	AIF1
positive regulation of protein processing (GO:0010954)	0.0151962	0.0335866	73.4044	307.323	GSN
positive regulation of cation transmembrane transport (GO:1904064)	0.0151962	0.0335866	73.4044	307.323	CTSS
positive regulation of lymphocyte migration (GO:2000403)	0.0151962	0.0335866	73.4044	307.323	AIF1
positive regulation of cholesterol transport (GO:0032376)	0.0151962	0.0335866	73.4044	307.323	LRP1
regulation of T cell migration (GO:2000404)	0.0151962	0.0335866	73.4044	307.323	AIF1
positive chemotaxis (GO:0050918)	0.0151962	0.0335866	73.4044	307.323	CORO1A
macrophage activation (GO:0042116)	0.0151962	0.0335866	73.4044	307.323	AIF1
regulation of protein localization to membrane (GO:1905475)	0.0151962	0.0335866	73.4044	307.323	GSN
virion assembly (GO:0019068)	0.0151962	0.0335866	73.4044	307.323	RAB1A
negative regulation of antigen receptor-mediated signaling pathway (GO:0050858)	0.0151962	0.0335866	73.4044	307.323	PHPT1
positive regulation of monocyte chemotaxis (GO:0090026)	0.0151962	0.0335866	73.4044	307.323	AIF1
regulation of canonical Wnt signaling pathway (GO:0060828)	0.0154394	0.033908	11.7127	48.8516	PSMD8;PSMB4
regulation of smooth muscle cell migration (GO:0014910)	0.0160833	0.0348807	69.083	285.311	LRP1
regulation of cholesterol efflux (GO:0010874)	0.0160833	0.0348807	69.083	285.311	LRP1
Ras protein signal transduction (GO:0007265)	0.0168372	0.0359053	11.177	45.6488	RAB1A;AIF1
vesicle transport along microtubule (GO:0047496)	0.0169696	0.0359053	65.2418	265.947	RAB1A
positive regulation of mononuclear cell migration (GO:0071677)	0.0169696	0.0359053	65.2418	265.947	AIF1
Rac protein signal transduction (GO:0016601)	0.0169696	0.0359053	65.2418	265.947	AIF1
regulation of cholesterol transport (GO:0032374)	0.0178552	0.0368795	61.805	248.793	LRP1
natural killer cell activation involved in immune response (GO:0002323)	0.0178552	0.0368795	61.805	248.793	CORO1A
vesicle cytoskeletal trafficking (GO:0099518)	0.0178552	0.0368795	61.805	248.793	RAB1A
positive regulation of T cell migration (GO:2000406)	0.0178552	0.0368795	61.805	248.793	AIF1
hyaluronan metabolic process (GO:0030212)	0.01874	0.0382517	58.7118	233.502	HEXB
positive regulation of cellular component movement (GO:0051272)	0.01874	0.0382517	58.7118	233.502	PHPT1
proteasomal protein catabolic process (GO:0010498)	0.0188822	0.0383165	10.5037	41.6949	PSMD8;PSMB4
plasma membrane bounded cell projection assembly (GO:0120031)	0.019485	0.0389117	10.3258	40.6643	GSN;AIF1
regulation of monocyte chemotaxis (GO:0090025)	0.0196241	0.0389117	55.9132	219.795	AIF1
negative regulation of lyase activity (GO:0051350)	0.0196241	0.0389117	55.9132	219.795	PHPT1
negative regulation of actin filament polymerization (GO:0030837)	0.0196241	0.0389117	55.9132	219.795	GSN
positive regulation of cell cycle G1/S phase transition (GO:1902808)	0.0205074	0.0399779	53.369	207.444	AIF1
positive regulation of ion transmembrane transporter activity (GO:0032414)	0.0205074	0.0399779	53.369	207.444	CTSS
cellular response to amyloid-beta (GO:1904646)	0.0205074	0.0399779	53.369	207.444	LRP1
negative regulation of cytoskeleton organization (GO:0051494)	0.0213899	0.041235	51.046	196.264	CORO1A
proteasomal ubiquitin-independent protein catabolic process (GO:0010499)	0.0213899	0.041235	51.046	196.264	PSMB4
antigen receptor-mediated signaling pathway (GO:0050851)	0.0219769	0.041901	9.6701	36.9181	PSMD8;PSMB4
protein deubiquitination (GO:0016579)	0.0219769	0.041901	9.6701	36.9181	PSMD8;PSMB4
peptide hormone secretion (GO:0030072)	0.0222717	0.0420016	48.9167	186.1	RAB1A
response to amyloid-beta (GO:1904645)	0.0222717	0.0420016	48.9167	186.1	LRP1
protein modification by small protein removal (GO:0070646)	0.0226198	0.0424273	9.51882	36.0662	PSMD8;PSMB4
regulation of T cell receptor signaling pathway (GO:0050856)	0.0231528	0.042508	46.9576	176.826	PHPT1
regulation of viral entry into host cell (GO:0046596)	0.0231528	0.042508	46.9576	176.826	GSN
apoptotic cell clearance (GO:0043277)	0.0231528	0.042508	46.9576	176.826	LRP1
negative regulation of catalytic activity (GO:0043086)	0.0231528	0.042508	46.9576	176.826	PHPT1
negative regulation of smooth muscle cell proliferation (GO:0048662)	0.0240331	0.0436622	45.1493	168.331	AIF1
cargo loading into vesicle (GO:0035459)	0.0240331	0.0436622	45.1493	168.331	RAB1A
Golgi vesicle transport (GO:0048193)	0.024261	0.0438468	9.16032	34.0662	RAB1A;CTSZ
positive regulation of fibroblast proliferation (GO:0048146)	0.0249126	0.0445602	43.4749	160.526	FN1
carboxylic acid catabolic process (GO:0046395)	0.0249126	0.0445602	43.4749	160.526	HEXB
positive regulation of macromolecule metabolic process (GO:0010604)	0.0250998	0.0446647	8.99088	33.1305	GSN;FN1
MAPK cascade (GO:0000165)	0.0254386	0.0450367	8.92482	32.7674	PSMD8;PSMB4
collagen fibril organization (GO:0030199)	0.0257914	0.0453643	41.9202	153.332	SERPINH1
protein polyubiquitination (GO:0000209)	0.0262939	0.0453643	8.76379	31.8863	PSMD8;PSMB4
artery morphogenesis (GO:0048844)	0.0266695	0.0453643	40.4726	146.682	LRP1
regulation of defense response to virus by host (GO:0050691)	0.0266695	0.0453643	40.4726	146.682	IFIT1
regulation of actin cytoskeleton reorganization (GO:2000249)	0.0266695	0.0453643	40.4726	146.682	PHPT1
positive regulation of cation channel activity (GO:2001259)	0.0266695	0.0453643	40.4726	146.682	CTSS
chondroitin sulfate metabolic process (GO:0030204)	0.0266695	0.0453643	40.4726	146.682	HEXB
negative regulation of transferase activity (GO:0051348)	0.0266695	0.0453643	40.4726	146.682	PHPT1
protein destabilization (GO:0031648)	0.0275468	0.0457356	39.1216	140.52	GSN
organelle transport along microtubule (GO:0072384)	0.0275468	0.0457356	39.1216	140.52	RAB1A
lysosome organization (GO:0007040)	0.0275468	0.0457356	39.1216	140.52	CORO1A
positive regulation of ubiquitin-protein transferase activity (GO:0051443)	0.0275468	0.0457356	39.1216	140.52	RAB1A
positive regulation of viral genome replication (GO:0045070)	0.0275468	0.0457356	39.1216	140.52	IFIT1
proteasome-mediated ubiquitin-dependent protein catabolic process (GO:0043161)	0.0276869	0.0457493	8.51773	30.5514	PSMD8;PSMB4
substrate adhesion-dependent cell spreading (GO:0034446)	0.0284234	0.0463048	37.8577	134.794	FN1
phagosome maturation (GO:0090382)	0.0284234	0.0463048	37.8577	134.794	CORO1A
endodermal cell differentiation (GO:0035987)	0.0284234	0.0463048	37.8577	134.794	FN1
positive regulation of locomotion (GO:0040017)	0.0292992	0.0472875	36.6728	129.462	PHPT1
response to exogenous dsRNA (GO:0043330)	0.0292992	0.0472875	36.6728	129.462	IFIT1
keratan sulfate metabolic process (GO:0042339)	0.0301743	0.0484744	35.5597	124.486	HEXB
actin filament bundle organization (GO:0061572)	0.0310486	0.0494214	34.5121	119.833	AIF1
sulfur compound catabolic process (GO:0044273)	0.0310486	0.0494214	34.5121	119.833	HEXB
endoderm formation (GO:0001706)	0.0319222	0.05035	33.5244	115.473	FN1
regulation of ubiquitin protein ligase activity (GO:1904666)	0.0319222	0.05035	33.5244	115.473	RAB1A
actin filament bundle assembly (GO:0051017)	0.032795	0.0512607	32.5915	111.381	AIF1
positive regulation of smooth muscle cell proliferation (GO:0048661)	0.032795	0.0512607	32.5915	111.381	AIF1
protein transport (GO:0015031)	0.0341235	0.0530979	7.5841	25.6174	RAB1A;LRP1
regulation of cellular localization (GO:0060341)	0.0354091	0.054367	30.0799	100.491	GSN
positive regulation of mitotic cell cycle phase transition (GO:1901992)	0.0354091	0.054367	30.0799	100.491	AIF1
negative regulation of cytokine secretion (GO:0050710)	0.0354091	0.054367	30.0799	100.491	FN1
cellular response to peptide (GO:1901653)	0.0362789	0.0554572	29.3265	97.2618	LRP1
ubiquitin-dependent protein catabolic process (GO:0006511)	0.0370464	0.0562899	7.24299	23.8699	PSMD8;PSMB4
regulation of protein modification process (GO:0031399)	0.0371481	0.0562899	28.6098	94.2074	FN1
positive regulation of protein localization to plasma membrane (GO:1903078)	0.0380165	0.057107	27.9272	91.3145	LRP1
response to unfolded protein (GO:0006986)	0.0380165	0.057107	27.9272	91.3145	SERPINH1
regulation of T cell activation (GO:0050863)	0.0388841	0.0574161	27.2763	88.5709	GSN
positive regulation of transport (GO:0051050)	0.0388841	0.0574161	27.2763	88.5709	LRP1
regulation of smooth muscle cell proliferation (GO:0048660)	0.0388841	0.0574161	27.2763	88.5709	AIF1
positive regulation of viral life cycle (GO:1903902)	0.0388841	0.0574161	27.2763	88.5709	IFIT1
protein complex subunit organization (GO:0071822)	0.039751	0.0584475	26.6551	85.9658	SERPINH1
regulation of G1/S transition of mitotic cell cycle (GO:2000045)	0.0406172	0.0589714	26.0614	83.4895	AIF1
regulation of fibroblast proliferation (GO:0048145)	0.0406172	0.0589714	26.0614	83.4895	FN1
positive regulation of protein localization to cell periphery (GO:1904377)	0.0406172	0.0589714	26.0614	83.4895	LRP1
peptide cross-linking (GO:0018149)	0.0414826	0.0597281	25.4936	81.1329	FN1
regulation of organelle assembly (GO:1902115)	0.0414826	0.0597281	25.4936	81.1329	GSN
positive regulation of chemotaxis (GO:0050921)	0.0423473	0.0607211	24.9499	78.888	AIF1
receptor internalization (GO:0031623)	0.0440745	0.0626797	23.9292	74.7039	LRP1
negative regulation of viral genome replication (GO:0045071)	0.0440745	0.0626797	23.9292	74.7039	IFIT1
transmembrane transport (GO:0055085)	0.0446552	0.0632463	6.51795	20.2629	PSMD8;PSMB4
positive regulation of actin filament polymerization (GO:0030838)	0.044937	0.0633867	23.4494	72.7517	GSN
positive regulation of cell-substrate adhesion (GO:0010811)	0.0457987	0.0643407	22.9885	70.8849	FN1
cell morphogenesis involved in differentiation (GO:0000904)	0.04752	0.0659578	22.1188	67.3871	FN1
glycosphingolipid metabolic process (GO:0006687)	0.04752	0.0659578	22.1188	67.3871	HEXB
negative regulation of supramolecular fiber organization (GO:1902904)	0.04752	0.0659578	22.1188	67.3871	CORO1A
autophagosome organization (GO:1905037)	0.0492384	0.0678005	21.3123	64.1731	RAB1A
glycosaminoglycan catabolic process (GO:0006027)	0.0492384	0.0678005	21.3123	64.1731	HEXB
positive regulation of cell death (GO:0010942)	0.0500965	0.0687094	20.9307	62.6623	LRP1
receptor metabolic process (GO:0043112)	0.0509538	0.0693372	20.5624	61.211	LRP1
autophagosome assembly (GO:0000045)	0.0509538	0.0693372	20.5624	61.211	RAB1A
vesicle-mediated transport (GO:0016192)	0.0516685	0.0699542	5.99694	17.7684	RAB1A;LRP1
regulation of protein metabolic process (GO:0051246)	0.0518105	0.0699542	20.2069	59.8157	LRP1
positive regulation of protein binding (GO:0032092)	0.0526664	0.0708342	19.8634	58.4735	LRP1
positive regulation of T cell proliferation (GO:0042102)	0.0535215	0.071157	19.5314	57.1814	AIF1
positive regulation of leukocyte chemotaxis (GO:0002690)	0.0535215	0.071157	19.5314	57.1814	AIF1
actin cytoskeleton reorganization (GO:0031532)	0.0535215	0.071157	19.5314	57.1814	GSN
diterpenoid metabolic process (GO:0016101)	0.054376	0.0712017	19.2102	55.937	LRP1
positive regulation of catabolic process (GO:0009896)	0.054376	0.0712017	19.2102	55.937	LRP1
regulation of T cell proliferation (GO:0042129)	0.054376	0.0712017	19.2102	55.937	AIF1
negative regulation of peptidase activity (GO:0010466)	0.054376	0.0712017	19.2102	55.937	SERPINH1
positive regulation of cell proliferation (GO:0008284)	0.054856	0.0715603	5.79384	16.8198	FN1;AIF1
regulation of viral genome replication (GO:0045069)	0.0552297	0.0717779	18.8994	54.7376	IFIT1
positive regulation of endocytosis (GO:0045807)	0.0560826	0.0726145	18.5985	53.581	LRP1
glycolipid metabolic process (GO:0006664)	0.0569349	0.0729019	18.307	52.465	HEXB
cellular response to type I interferon (GO:0071357)	0.0569349	0.0729019	18.307	52.465	IFIT1
type I interferon signaling pathway (GO:0060337)	0.0569349	0.0729019	18.307	52.465	IFIT1
regulation of protein localization to plasma membrane (GO:1903076)	0.0586372	0.0748056	17.7504	50.3471	LRP1
regulation of endopeptidase activity (GO:0052548)	0.0594873	0.0750621	17.4846	49.3415	SERPINH1
positive regulation of T cell activation (GO:0050870)	0.0594873	0.0750621	17.4846	49.3415	AIF1
response to interferon-gamma (GO:0034341)	0.0594873	0.0750621	17.4846	49.3415	AIF1
regulation of endocytosis (GO:0030100)	0.0603366	0.075858	17.2266	48.3692	LRP1
Rab protein signal transduction (GO:0032482)	0.0611853	0.0766472	16.9761	47.4287	RAB1A
regulation of cation channel activity (GO:2001257)	0.0620332	0.0771524	16.7328	46.5186	CTSS
positive regulation of lymphocyte proliferation (GO:0050671)	0.0620332	0.0771524	16.7328	46.5186	AIF1
regulation of neuron death (GO:1901214)	0.0628803	0.0779267	16.4963	45.6373	CTSZ
regulation of protein complex assembly (GO:0043254)	0.0637268	0.0786946	16.2663	44.7837	GSN
retinoid metabolic process (GO:0001523)	0.0654175	0.080496	15.8251	43.1545	LRP1
positive regulation of apoptotic signaling pathway (GO:2001235)	0.0662618	0.0812468	15.6133	42.3768	GSN
cellular protein metabolic process (GO:0044267)	0.0692812	0.0846157	5.05705	13.5002	GSN;FN1
retrograde vesicle-mediated transport, Golgi to ER (GO:0006890)	0.0696318	0.0846157	14.8198	39.4879	RAB1A
positive regulation of binding (GO:0051099)	0.0704725	0.0846157	14.6338	38.8167	LRP1
positive regulation of protein catabolic process (GO:0045732)	0.0704725	0.0846157	14.6338	38.8167	LRP1
protein catabolic process (GO:0030163)	0.0704725	0.0846157	14.6338	38.8167	PSMB4
positive regulation of protein targeting to mitochondrion (GO:1903955)	0.0704725	0.0846157	14.6338	38.8167	PSMD8
negative regulation of endopeptidase activity (GO:0010951)	0.0721517	0.0860366	14.2755	37.53	SERPINH1
protein maturation (GO:0051604)	0.0721517	0.0860366	14.2755	37.53	CTSS
protein ubiquitination (GO:0016567)	0.0748601	0.0889605	4.83085	12.5222	PSMD8;PSMB4
regulation of protein targeting to mitochondrion (GO:1903214)	0.0763373	0.0904062	13.4517	34.6057	PSMD8
positive regulation of cellular process (GO:0048522)	0.0782249	0.0923267	4.70624	11.9923	LRP1;FN1
regulation of protein catabolic process (GO:0042176)	0.07884	0.0927372	13.0013	33.0277	LRP1
positive regulation of cellular metabolic process (GO:0031325)	0.0796729	0.0934003	12.8578	32.528	RAB1A
positive regulation of protein localization to membrane (GO:1905477)	0.0821671	0.0959999	12.4456	31.1015	LRP1
epithelial cell differentiation (GO:0030855)	0.0829971	0.0966442	12.3139	30.6488	CTSB
antigen processing and presentation of exogenous peptide antigen (GO:0002478)	0.0838264	0.0969592	12.185	30.2068	CTSS
antigen processing and presentation of exogenous peptide antigen via MHC class II (GO:0019886)	0.0838264	0.0969592	12.185	30.2068	CTSS
antigen processing and presentation of peptide antigen via MHC class II (GO:0002495)	0.0846549	0.0975922	12.0588	29.7753	CTSS
protein processing (GO:0016485)	0.0871364	0.10012	11.6953	28.5398	CTSS
positive regulation of cellular component organization (GO:0051130)	0.0912581	0.10451	11.1356	26.6593	LRP1
viral life cycle (GO:0019058)	0.0920803	0.105105	11.03	26.3075	RAB1A
negative regulation of hydrolase activity (GO:0051346)	0.0929018	0.10559	10.9263	25.9633	IFIT1
regulation of Wnt signaling pathway (GO:0030111)	0.0937227	0.10559	10.8246	25.6264	LRP1
regulation of cell motility (GO:2000145)	0.0937227	0.10559	10.8246	25.6264	PHPT1
positive regulation of cysteine-type endopeptidase activity involved in apoptotic process (GO:0043280)	0.0937227	0.10559	10.8246	25.6264	GSN
positive regulation of establishment of protein localization to mitochondrion (GO:1903749)	0.0945428	0.106169	10.7248	25.2965	PSMD8
epithelium development (GO:0060429)	0.0986329	0.110405	10.2518	23.7468	CTSB
sphingolipid metabolic process (GO:0006665)	0.0994488	0.110605	10.1621	23.4554	HEXB
cellular response to interferon-gamma (GO:0071346)	0.0994488	0.110605	10.1621	23.4554	AIF1
regulation of phosphorylation (GO:0042325)	0.101892	0.112961	9.90229	22.6152	FN1
actin filament organization (GO:0007015)	0.102705	0.113499	9.81859	22.346	GSN
negative regulation of cell migration (GO:0030336)	0.103518	0.113673	9.73627	22.082	LRP1
Golgi organization (GO:0007030)	0.103518	0.113673	9.73627	22.082	RAB1A
dephosphorylation (GO:0016311)	0.105951	0.115613	9.49737	21.3195	PHPT1
platelet degranulation (GO:0002576)	0.105951	0.115613	9.49737	21.3195	FN1
protein dephosphorylation (GO:0006470)	0.106761	0.116132	9.4203	21.0748	PHPT1
vesicle organization (GO:0016050)	0.108378	0.117522	9.26984	20.5988	CORO1A
positive regulation of mitochondrion organization (GO:0010822)	0.109186	0.118029	9.19639	20.3673	PSMD8
regulation of macromolecule metabolic process (GO:0060255)	0.109992	0.118532	9.12408	20.14	LRP1
regulation of cellular component organization (GO:0051128)	0.118823	0.127652	8.39738	17.8874	GSN
cellular protein complex assembly (GO:0043623)	0.122013	0.130675	8.16084	17.1673	PSMD8
regulated exocytosis (GO:0045055)	0.125193	0.133668	7.93717	16.4926	FN1
positive regulation of intracellular protein transport (GO:0090316)	0.128362	0.13663	7.72536	15.8594	PSMD8
positive regulation of cell motility (GO:2000147)	0.149469	0.15861	6.54461	12.4391	PHPT1
positive regulation of gene expression (GO:0010628)	0.151461	0.160235	3.12305	5.89453	GSN;FN1
receptor-mediated endocytosis (GO:0006898)	0.156396	0.164953	6.2268	11.553	LRP1
cilium organization (GO:0044782)	0.159458	0.167673	6.09516	11.1906	GSN
positive regulation of multicellular organismal process (GO:0051240)	0.167067	0.175143	5.789	10.3586	LRP1
regulation of MAPK cascade (GO:0043408)	0.167824	0.175407	5.76005	10.2808	FN1
viral process (GO:0016032)	0.180599	0.188192	5.30835	9.08512	RAB1A
positive regulation of cell migration (GO:0030335)	0.181345	0.188403	5.28396	9.0216	FN1
defense response to bacterium (GO:0042742)	0.196124	0.203149	4.83873	7.88232	RAB1A
regulation of ERK1 and ERK2 cascade (GO:0070372)	0.200508	0.207073	4.71927	7.5834	FN1
inflammatory response (GO:0006954)	0.204145	0.210203	4.62409	7.34734	AIF1
regulation of protein phosphorylation (GO:0001932)	0.210651	0.21626	4.46199	6.94978	FN1
regulation of programmed cell death (GO:0043067)	0.215677	0.220766	4.34347	6.66277	CTSB
negative regulation of signal transduction (GO:0009968)	0.226344	0.231004	4.1093	6.10518	LRP1
cilium assembly (GO:0060271)	0.22987	0.233914	4.03669	5.93491	GSN
regulation of gene expression (GO:0010468)	0.238948	0.242441	2.28829	3.2757	GSN;FN1
cellular protein localization (GO:0034613)	0.256851	0.259847	3.54673	4.82093	RAB1A
intracellular protein transport (GO:0006886)	0.270339	0.272697	3.33832	4.36678	RAB1A
negative regulation of cell proliferation (GO:0008285)	0.280963	0.282591	3.18817	4.04749	AIF1
regulation of cell proliferation (GO:0042127)	0.492839	0.494263	1.53172	1.0838	FN1
regulation of apoptotic process (GO:0042981)	0.52725	0.52725	1.38517	0.886622	CTSB

## Sheet: GO_Mol_Func_Over-exp-proteins
Table 4. Enrichment analysis of overexpressed proteins in G93A derived astrocytes. Terms statistically significant are highlighted in bold.
Term	P-value	Adjusted P-value	Odds Ratio	Combined Score	Genes
collagen binding (GO:0005518)	1.20986e-07	5.20239e-06	118.655	1889.88	FN1;SERPINH1;CTSS;CTSB
cysteine-type peptidase activity (GO:0008234)	2.5818e-05	0.000555086	64.2581	678.85	CTSZ;CTSS;CTSB
cysteine-type endopeptidase activity (GO:0004197)	4.99784e-05	0.000716357	51.0359	505.455	CTSZ;CTSS;CTSB
endopeptidase activity (GO:0004175)	0.000242615	0.00260811	16.0261	133.402	PSMB4;CTSZ;CTSS;CTSB
peptidase activity, acting on L-amino acid peptides (GO:0070011)	0.000573596	0.00493292	21.7582	162.394	PSMB4;CTSZ;CTSB
myosin binding (GO:0017022)	0.000773435	0.00554295	56.642	405.821	GSN;CORO1A
actin binding (GO:0003779)	0.00143435	0.00881098	15.7219	102.932	GSN;CORO1A;AIF1
calcium ion binding (GO:0005509)	0.00197387	0.0106096	14.0221	87.326	GSN;LRP1;AIF1
clathrin heavy chain binding (GO:0032050)	0.00538847	0.0244874	235.024	1227.64	LRP1
actin filament binding (GO:0051015)	0.00572679	0.0244874	19.857	102.514	CORO1A;AIF1
myosin heavy chain binding (GO:0032036)	0.00628388	0.0244874	195.843	992.879	CORO1A
metal ion binding (GO:0046872)	0.00683371	0.0244874	8.90342	44.3914	GSN;LRP1;AIF1
calcium channel inhibitor activity (GO:0019855)	0.00896555	0.0296553	130.542	615.425	PHPT1
hexosaminidase activity (GO:0015929)	0.00985792	0.0302779	117.482	542.707	HEXB
low-density lipoprotein receptor activity (GO:0005041)	0.0116404	0.0320585	97.8922	435.941	LRP1
lipoprotein transporter activity (GO:0042954)	0.0125305	0.0320585	90.3575	395.729	LRP1
serine-type endopeptidase activity (GO:0004252)	0.0131862	0.0320585	12.75	55.1895	CTSS;CTSB
lipoprotein particle receptor activity (GO:0030228)	0.0134198	0.0320585	83.8992	361.691	LRP1
serine-type peptidase activity (GO:0008236)	0.0164123	0.0371437	11.3326	46.5737	CTSS;CTSB
scavenger receptor activity (GO:0005044)	0.01874	0.040291	58.7118	233.502	LRP1
disordered domain specific binding (GO:0097718)	0.0205074	0.0414821	53.369	207.444	FN1
actin monomer binding (GO:0003785)	0.0222717	0.0414821	48.9167	186.1	CORO1A
lipoprotein particle receptor binding (GO:0070325)	0.0222717	0.0414821	48.9167	186.1	LRP1
calcium channel regulator activity (GO:0005246)	0.0231528	0.0414821	46.9576	176.826	PHPT1
ion channel inhibitor activity (GO:0008200)	0.0292992	0.0503946	36.6728	129.462	PHPT1
cadherin binding (GO:0045296)	0.0316689	0.0512874	7.90635	27.296	RAB1A;EFHD2
RNA binding (GO:0003723)	0.0322037	0.0512874	3.84237	13.2011	LRP1;SERPINH1;IFIT1;CORO1A
carboxypeptidase activity (GO:0004180)	0.0345385	0.0530412	30.8731	103.909	CTSZ
exopeptidase activity (GO:0008238)	0.039751	0.0589412	26.6551	85.9658	CTSZ
acetylglucosaminyltransferase activity (GO:0008375)	0.0440745	0.0631734	23.9292	74.7039	HEXB
serine-type endopeptidase inhibitor activity (GO:0004867)	0.0492384	0.0682984	21.3123	64.1731	SERPINH1
UDP-glycosyltransferase activity (GO:0008194)	0.0552297	0.0742149	18.8994	54.7376	HEXB
protein transporter activity (GO:0008565)	0.0696318	0.0907323	14.8198	39.4879	LRP1
integrin binding (GO:0005178)	0.0813364	0.102867	12.58	31.5653	FN1
transferase activity, transferring hexosyl groups (GO:0016758)	0.08631	0.106038	11.814	28.9421	HEXB
phosphatase activity (GO:0016791)	0.0896115	0.107036	11.3529	27.3864	PHPT1
endopeptidase inhibitor activity (GO:0004866)	0.0953622	0.110826	10.6267	24.9736	SERPINH1
protease binding (GO:0002020)	0.101079	0.114378	9.98743	22.8898	FN1
phosphoprotein phosphatase activity (GO:0004721)	0.115621	0.12748	8.64793	18.6573	PHPT1
protein homodimerization activity (GO:0042803)	0.118743	0.127648	3.64804	7.77322	HEXB;CORO1A
GTPase activity (GO:0003924)	0.18209	0.190972	5.25978	8.95875	RAB1A
protein heterodimerization activity (GO:0046982)	0.213527	0.218611	4.39349	6.78353	HEXB
nucleoside-triphosphatase activity (GO:0017111)	0.32014	0.32014	2.71993	3.09799	RAB1A

## Sheet: GO_Cell_Comp_Over-exp-proteins
Supplementary Table s4. Enrichment analysis of overexpressed proteins in G93A derived astrocytes. Terms statistically significant are highlighted in bold.
Term	P-value	Adjusted P-value	Odds Ratio	Combined Score	Genes
ficolin-1-rich granule lumen (GO:1904813)	3.89892e-06	0.000194946	47.6903	593.973	GSN;CTSZ;CTSS;CTSB
ficolin-1-rich granule (GO:0101002)	1.91804e-05	0.00046484	31.4317	341.4	GSN;CTSZ;CTSS;CTSB
lysosome (GO:0005764)	2.78904e-05	0.00046484	18.0456	189.248	LRP1;HEXB;CTSZ;CTSS;CTSB
lysosomal lumen (GO:0043202)	5.97799e-05	0.000747249	47.9494	466.3	HEXB;CTSS;CTSB
endoplasmic reticulum-Golgi intermediate compartment (GO:0005793)	8.04441e-05	0.000804441	43.2391	407.656	CTSZ;FN1;SERPINH1
endolysosome (GO:0036019)	0.000143963	0.00113554	138.639	1226.39	CTSS;CTSB
secretory granule lumen (GO:0034774)	0.000158975	0.00113554	17.9544	157.042	GSN;HEXB;CTSZ;FN1
endosome lumen (GO:0031904)	0.00020868	0.00130425	113.409	961.109	CTSS;CTSB
lytic vacuole (GO:0000323)	0.000555719	0.00308733	22.0022	164.912	CTSZ;CTSS;CTSB
cell cortex part (GO:0044448)	0.000707681	0.0035384	59.3452	430.462	GSN;CTSZ
cortical actin cytoskeleton (GO:0030864)	0.000987733	0.00411555	49.83	344.829	GSN;CORO1A
cortical cytoskeleton (GO:0030863)	0.000987733	0.00411555	49.83	344.829	GSN;CORO1A
actin filament (GO:0005884)	0.00110441	0.00424771	47.0024	320.013	CORO1A;AIF1
endoplasmic reticulum lumen (GO:0005788)	0.00170859	0.00610212	14.7678	94.1016	CTSZ;FN1;SERPINH1
actin cytoskeleton (GO:0015629)	0.00217831	0.00726102	13.5333	82.9486	GSN;CORO1A;AIF1
primary lysosome (GO:0005766)	0.00896555	0.0266294	130.542	615.425	HEXB
vacuolar lumen (GO:0005775)	0.00905399	0.0266294	15.5841	73.3163	HEXB;CTSS
cell cortex region (GO:0099738)	0.00985792	0.0273831	117.482	542.707	CTSZ
polymeric cytoskeletal fiber (GO:0099513)	0.0165534	0.0435617	11.2803	46.2621	CORO1A;AIF1
sarcoplasm (GO:0016528)	0.0275468	0.068867	39.1216	140.52	GSN
focal adhesion (GO:0005925)	0.040064	0.0942787	6.93079	22.2983	GSN;LRP1
endoplasmic reticulum-Golgi intermediate compartment membrane (GO:0033116)	0.0414826	0.0942787	25.4936	81.1329	CTSZ
perinuclear region of cytoplasm (GO:0048471)	0.0446552	0.0967592	6.51795	20.2629	AIF1;CTSB
ruffle membrane (GO:0032587)	0.0466598	0.0967592	22.5452	69.0983	AIF1
tertiary granule lumen (GO:1904724)	0.0483796	0.0967592	21.7081	65.7467	CTSS
Golgi-associated vesicle (GO:0005798)	0.0509538	0.0979882	20.5624	61.211	CTSZ
specific granule lumen (GO:0035580)	0.054376	0.100696	19.2102	55.937	CTSZ
platelet alpha granule lumen (GO:0031093)	0.0586372	0.104709	17.7504	50.3471	FN1
coated vesicle (GO:0030135)	0.0620332	0.106954	16.7328	46.5186	CTSZ
COPII-coated ER to Golgi transport vesicle (GO:0030134)	0.0654175	0.109029	15.8251	43.1545	CTSZ
phagocytic vesicle (GO:0045335)	0.0721517	0.116374	14.2755	37.53	CORO1A
azurophil granule lumen (GO:0035578)	0.0780065	0.118192	13.1481	33.5402	HEXB
platelet alpha granule (GO:0031091)	0.0780065	0.118192	13.1481	33.5402	FN1
endocytic vesicle (GO:0030139)	0.0929018	0.13662	10.9263	25.9633	CORO1A
membrane raft (GO:0045121)	0.101892	0.145561	9.90229	22.6152	SERPINH1
cytoplasmic vesicle lumen (GO:0060205)	0.109992	0.152767	9.12408	20.14	GSN
azurophil granule (GO:0042582)	0.129942	0.175597	7.62361	15.5572	HEXB
specific granule (GO:0042581)	0.134667	0.17667	7.3337	14.7037	CTSZ
tertiary granule (GO:0070820)	0.137803	0.17667	7.15229	14.1753	CTSS
cytoplasmic vesicle (GO:0031410)	0.176861	0.221076	5.43375	9.41339	CTSZ
early endosome (GO:0005769)	0.18209	0.222061	5.25978	8.95875	LRP1
lytic vacuole membrane (GO:0098852)	0.190243	0.226479	5.00761	8.30989	LRP1
lysosomal membrane (GO:0005765)	0.231978	0.269741	3.99432	5.83616	LRP1
nucleoplasm part (GO:0044451)	0.309429	0.351624	2.83628	3.32703	SH3BGRL3
Golgi membrane (GO:0000139)	0.331309	0.368122	2.60651	2.87942	RAB1A
Golgi subcompartment (GO:0098791)	0.353727	0.384486	2.4002	2.49436	RAB1A
cytoskeleton (GO:0005856)	0.377739	0.40185	2.20594	2.1476	GSN
nuclear body (GO:0016604)	0.431763	0.449754	1.84622	1.5506	SH3BGRL3
nucleolus (GO:0005730)	0.461618	0.471038	1.68253	1.30062	CTSB
integral component of plasma membrane (GO:0005887)	0.74537	0.74537	0.745152	0.218981	LRP1
