# Supplementary material for: Perturbations of the Proteome and of Secreted Metabolites in Primary Astrocytes from the hSOD1(G93A) ALS Mouse Model
Source: Int J Mol Sci. 2021 Jun 29;22(13):7028. doi: 10.3390/ijms22137028 (PMC8268687; doi:10.3390/ijms22137028)
Supplement: Supplementary file 1 [file ijms-22-07028-s001.zip › supplementary tables S5.xlsx]

## Sheet: oPOSSUM
Supplementary Table 5. In bold are represented statistically significant enriched TF binding sites considered for further analyses.
TF	JASPAR ID	Class	Family	Tax Group	IC	GC Content	Target gene hits	Target gene non-hits	Background gene hits	Background gene non-hits	Target TFBS hits	Target TFBS nucleotide rate	Background TFBS hits	Background TFBS nucleotide rate	Z-score	Fisher score
Klf4	MA0039.2	Zinc-coordinating	BetaBetaAlpha-zinc finger	vertebrates	12.618	0.771	15	2	3518	1482	222	0.079	34736	0.0532	19.264	2.496
Zfx	MA0146.1	Zinc-coordinating	BetaBetaAlpha-zinc finger	vertebrates	13.077	0.749	14	3	2910	2090	111	0.0553	16492	0.0354	18.086	3.379
Zfp423	MA0116.1	Zinc-coordinating	BetaBetaAlpha-zinc finger	vertebrates	17.925	0.679	14	3	2539	2461	64	0.0342	8506	0.0195	17.69	4.868
MZF1_1-4	MA0056.1	Zinc-coordinating	BetaBetaAlpha-zinc finger	vertebrates	8.586	0.725	17	0	4136	864	544	0.116	95378	0.0876	16.896	3.219
SP1	MA0079.2	Zinc-coordinating	BetaBetaAlpha-zinc finger	vertebrates	11.129	0.82	16	1	3283	1717	177	0.063	28922	0.0443	15.22	4.849
INSM1	MA0155.1	Zinc-coordinating	BetaBetaAlpha-zinc finger	vertebrates	14.862	0.667	14	3	2858	2142	85	0.0363	12572	0.0231	14.704	3.569
RREB1	MA0073.1	Zinc-coordinating	BetaBetaAlpha-zinc finger	vertebrates	22.278	0.623	7	10	1092	3908	17	0.0121	1897	0.00581	13.833	2.842
PLAG1	MA0163.1	Zinc-coordinating	BetaBetaAlpha-zinc finger	vertebrates	19.352	0.798	6	11	1088	3912	18	0.00897	1943	0.00416	12.452	1.925
Tcfcp2l1	MA0145.1	Other	CP2	vertebrates	11.65	0.609	17	0	3430	1570	138	0.0687	24376	0.0523	12.409	6.393
ZEB1	MA0103.1	Zinc-coordinating	BetaBetaAlpha-zinc finger	vertebrates	8.305	0.557	17	0	4267	733	621	0.133	119198	0.11	12.375	2.69
Mycn	MA0104.2	Zipper-Type	Helix-Loop-Helix	vertebrates	11.104	0.699	15	2	2807	2193	77	0.0274	11584	0.0177	12.247	5.223
EBF1	MA0154.1	Zipper-Type	Helix-Loop-Helix	vertebrates	11.564	0.648	14	3	3406	1594	125	0.0445	20959	0.0321	11.764	1.836
HIF1A::ARNT	MA0259.1	Zipper-Type	Helix-Loop-Helix	vertebrates	9.74	0.657	14	3	3376	1624	140	0.0398	24421	0.0299	9.762	1.916
CREB1	MA0018.2	Zipper-Type	Leucine Zipper	vertebrates	10.139	0.523	14	3	3133	1867	81	0.0231	13040	0.016	9.448	2.626
MZF1_5-13	MA0057.1	Zinc-coordinating	BetaBetaAlpha-zinc finger	vertebrates	9.4	0.588	17	0	3729	1271	199	0.0708	37756	0.0578	9.323	4.976
ZNF354C	MA0130.1	Zinc-coordinating	BetaBetaAlpha-zinc finger	vertebrates	8.958	0.615	17	0	4202	798	493	0.105	97815	0.0899	9.01	2.95
Myc	MA0147.1	Zipper-Type	Helix-Loop-Helix	vertebrates	11.157	0.686	15	2	2840	2160	70	0.0249	11712	0.0179	8.787	5.075
NFKB1	MA0105.1	Ig-fold	Rel	vertebrates	15.627	0.758	11	6	1579	3421	24	0.00939	3348	0.00564	8.366	5.27
NR2F1	MA0017.1	Zinc-coordinating	Hormone-nuclear Receptor	vertebrates	15.924	0.478	10	7	2185	2815	32	0.0159	5036	0.0108	8.318	1.856
Arnt::Ahr	MA0006.1	Zipper-Type	Helix-Loop-Helix	vertebrates	9.532	0.715	16	1	3775	1225	229	0.0489	43172	0.0397	7.91	2.897
ELK1	MA0028.1	Winged Helix-Turn-Helix	Ets	vertebrates	8.812	0.568	16	1	3779	1221	170	0.0605	32887	0.0504	7.755	2.883
CTCF	MA0139.1	Zinc-coordinating	BetaBetaAlpha-zinc finger	vertebrates	17.205	0.645	7	10	1688	3312	20	0.0135	3174	0.00923	7.483	1.077
MYC::MAX	MA0059.1	Zipper-Type	Helix-Loop-Helix	vertebrates	14.237	0.602	11	6	1773	3227	23	0.009	3447	0.00581	7.014	4.3
Arnt	MA0004.1	Zipper-Type	Helix-Loop-Helix	vertebrates	10.992	0.642	17	0	3245	1755	101	0.0216	18063	0.0166	6.496	7.333
TLX1::NFIC	MA0119.1	Helix-Turn-Helix::Other	Homeo::Nuclear Factor I-CCAAT-binding	vertebrates	19.665	0.598	5	12	690	4310	7	0.00349	857	0.00184	6.39	2.595
Hand1::Tcfe2a	MA0092.1	Zipper-Type	Helix-Loop-Helix	vertebrates	10.144	0.507	17	0	3861	1139	177	0.063	35488	0.0543	6.377	4.386
USF1	MA0093.1	Zipper-Type	Helix-Loop-Helix	vertebrates	11.29	0.643	17	0	3192	1808	89	0.0222	16371	0.0175	5.877	7.612
EWSR1-FLI1	MA0149.1	Winged Helix-Turn-Helix	Ets	vertebrates	32.871	0.554	1	16	168	4832	2	0.00128	187	0.000515	5.523	0.816
Spz1	MA0111.1	Other	Other	vertebrates	11.907	0.538	14	3	2984	2016	65	0.0254	12337	0.0208	5.458	3.118
PPARG::RXRA	MA0065.2	Zinc-coordinating	Hormone-nuclear Receptor	vertebrates	11.663	0.547	13	4	2929	2071	59	0.0315	11450	0.0263	5.421	2.266
REL	MA0101.1	Ig-fold	Rel	vertebrates	10.515	0.559	15	2	3251	1749	82	0.0292	15897	0.0243	5.241	3.408
NR4A2	MA0160.1	Zinc-coordinating	Hormone-nuclear Receptor	vertebrates	10.165	0.491	17	0	3813	1187	156	0.0444	31915	0.0391	4.579	4.598
NF-kappaB	MA0061.1	Ig-fold	Rel	vertebrates	13.345	0.621	11	6	2641	2359	48	0.0171	9105	0.0139	4.461	1.461
MAX	MA0058.1	Zipper-Type	Helix-Loop-Helix	vertebrates	12.685	0.571	14	3	2818	2182	50	0.0178	9748	0.0149	3.936	3.719
SPI1	MA0080.2	Winged Helix-Turn-Helix	Ets	vertebrates	9.64	0.435	17	0	4104	896	266	0.0662	56696	0.0608	3.836	3.35
Pax5	MA0014.1	Helix-Turn-Helix	Homeo	vertebrates	12.432	0.575	7	10	1587	3413	16	0.0114	3004	0.0092	3.809	1.285
RXR::RAR_DR5	MA0159.1	Zinc-coordinating	Hormone-nuclear Receptor	vertebrates	16.004	0.535	7	10	1277	3723	11	0.00665	1980	0.00515	3.47	2.136
Nkx3-2	MA0122.1	Helix-Turn-Helix	Homeo	vertebrates	8.542	0.463	16	1	3954	1046	184	0.0589	39833	0.0549	2.954	2.281
Myb	MA0100.1	Helix-Turn-Helix	Myb	vertebrates	9.883	0.591	16	1	3686	1314	137	0.039	29174	0.0357	2.929	3.222
Ar	MA0007.1	Zinc-coordinating	Hormone-nuclear Receptor	vertebrates	15.703	0.498	5	12	843	4157	6	0.0047	1079	0.00363	2.909	1.926
znf143	MA0088.1	Zinc-coordinating	BetaBetaAlpha-zinc finger	vertebrates	17.541	0.53	7	10	1328	3672	11	0.00783	2108	0.00646	2.836	1.97
TAL1::TCF3	MA0091.1	Zipper-Type	Helix-Loop-Helix	vertebrates	14.07	0.453	12	5	2817	2183	43	0.0184	8839	0.0162	2.787	1.744
Evi1	MA0029.1	Zinc-coordinating	BetaBetaAlpha-zinc finger	vertebrates	17.909	0.28	6	11	1324	3676	11	0.00548	2052	0.0044	2.693	1.264
GABPA	MA0062.2	Winged Helix-Turn-Helix	Ets	vertebrates	13.335	0.647	14	3	3086	1914	68	0.0266	14329	0.0241	2.691	2.776
MIZF	MA0131.1	Zinc-coordinating	BetaBetaAlpha-zinc finger	vertebrates	13.197	0.61	4	13	1460	3540	14	0.00498	2589	0.00396	2.666	0.252
HNF4A	MA0114.1	Zinc-coordinating	Hormone-nuclear Receptor	vertebrates	9.617	0.522	13	4	2780	2220	45	0.0208	9373	0.0187	2.652	2.717
NR1H2::RXRA	MA0115.1	Zinc-coordinating	Hormone-nuclear Receptor	vertebrates	27.878	0.445	1	16	121	4879	1	0.000605	124	0.000323	2.467	1.072
RUNX1	MA0002.2	Ig-fold	Runt	vertebrates	10.401	0.502	17	0	3925	1075	172	0.0673	37850	0.0637	2.438	4.107
Esrrb	MA0141.1	Zinc-coordinating	Hormone-nuclear Receptor	vertebrates	12.806	0.524	15	2	3405	1595	80	0.0342	17219	0.0316	2.397	2.866
IRF2	MA0051.1	Winged Helix-Turn-Helix	IRF	vertebrates	21.134	0.412	5	12	818	4182	6	0.00384	1119	0.00308	2.24	2.022
NHLH1	MA0048.1	Zipper-Type	Helix-Loop-Helix	vertebrates	14.132	0.674	11	6	2269	2731	30	0.0128	6191	0.0114	2.239	2.429
SPIB	MA0081.1	Winged Helix-Turn-Helix	Ets	vertebrates	9.06	0.466	17	0	4242	758	398	0.0991	89256	0.0957	1.964	2.789
NFE2L2	MA0150.1	Zipper-Type	Leucine Zipper	vertebrates	14.394	0.486	10	7	2439	2561	30	0.0117	6257	0.0105	1.946	1.273
Nr2e3	MA0164.1	Zinc-coordinating	Hormone-nuclear Receptor	vertebrates	12.028	0.373	16	1	3539	1461	101	0.0252	22005	0.0236	1.716	3.785
TEAD1	MA0090.1	Helix-Turn-Helix	Homeo	vertebrates	15.678	0.507	12	5	2350	2650	26	0.0111	5669	0.0104	1.102	3.128
RELA	MA0107.1	Ig-fold	Rel	vertebrates	14.757	0.567	11	6	2381	2619	30	0.0107	6547	0.01	1.064	2.104
YY1	MA0095.1	Zinc-coordinating	BetaBetaAlpha-zinc finger	vertebrates	8.101	0.51	17	0	3946	1054	187	0.0399	42146	0.0387	1.03	4.016
Myf	MA0055.1	Zipper-Type	Helix-Loop-Helix	vertebrates	15.914	0.609	15	2	3170	1830	69	0.0295	15525	0.0285	0.925	3.71
RXRA::VDR	MA0074.1	Zinc-coordinating	Hormone-nuclear Receptor	vertebrates	20.451	0.527	2	15	560	4440	3	0.0016	651	0.0015	0.383	0.539
SRF	MA0083.1	Other Alpha-Helix	MADS	vertebrates	17.965	0.466	4	13	720	4280	4	0.00171	900	0.00165	0.15	1.504
ELF5	MA0136.1	Winged Helix-Turn-Helix	Ets	vertebrates	8.693	0.429	16	1	4105	895	224	0.0717	51900	0.0715	0.126	1.801
Tal1::Gata1	MA0140.1	Zipper-Type	Helix-Loop-Helix	vertebrates	11.297	0.451	13	4	2818	2182	38	0.0243	8916	0.0246	-0.274	2.598
Stat3	MA0144.1	Ig-fold	Stat	vertebrates	13.601	0.505	16	1	3236	1764	62	0.0221	14670	0.0225	-0.475	5.056
T	MA0009.1	Beta-Hairpin-Ribbon	T	vertebrates	17.863	0.452	5	12	1225	3775	8	0.00313	1945	0.00328	-0.477	0.898
NFATC2	MA0152.1	Ig-fold	Rel	vertebrates	9.859	0.346	17	0	4010	990	196	0.0488	46330	0.0497	-0.662	3.743
FEV	MA0156.1	Winged Helix-Turn-Helix	Ets	vertebrates	12.121	0.442	17	0	3788	1212	117	0.0333	28174	0.0345	-1.125	4.709
Gata1	MA0035.2	Zinc-coordinating	GATA	vertebrates	10.878	0.373	17	0	4060	940	185	0.0724	44034	0.0742	-1.136	3.533
E2F1	MA0024.1	Winged Helix-Turn-Helix	E2F	vertebrates	13.838	0.625	7	10	2149	2851	22	0.00626	5567	0.00682	-1.171	0.432
RORA_1	MA0071.1	Zinc-coordinating	Hormone-nuclear Receptor	vertebrates	13.19	0.424	13	4	3160	1840	52	0.0185	12734	0.0195	-1.229	1.656
STAT1	MA0137.2	Ig-fold	Stat	vertebrates	13.119	0.452	12	5	2717	2283	32	0.0171	7905	0.0182	-1.374	1.999
ELK4	MA0076.1	Winged Helix-Turn-Helix	Ets	vertebrates	14.123	0.583	9	8	2261	2739	21	0.00672	5459	0.00752	-1.583	1.065
FOXF2	MA0030.1	Winged Helix-Turn-Helix	Forkhead	vertebrates	14.824	0.334	10	7	2132	2868	19	0.00946	4911	0.0105	-1.775	1.997
Egr1	MA0162.1	Zinc-coordinating	BetaBetaAlpha-zinc finger	vertebrates	14.456	0.739	10	7	2240	2760	29	0.0113	7456	0.0126	-1.845	1.717
TP53	MA0106.1	Zinc-coordinating	Loop-Sheet-Helix	vertebrates	26.239	0.603	0	17	32	4968	0	0	32	9.8e-05	-1.961	0
Sox2	MA0143.1	Other Alpha-Helix	High Mobility Group	vertebrates	12.951	0.361	11	6	1989	3011	16	0.00854	4331	0.00995	-2.408	3.391
IRF1	MA0050.1	Winged Helix-Turn-Helix	IRF	vertebrates	16.008	0.383	14	3	2648	2352	29	0.0124	7947	0.0146	-3.127	4.398
FOXO3	MA0157.1	Winged Helix-Turn-Helix	Forkhead	vertebrates	11.734	0.298	17	0	3892	1108	128	0.0364	32967	0.0404	-3.376	4.25
NFYA	MA0060.1	Other Alpha-Helix	NFY CCAAT-binding	vertebrates	12.925	0.523	10	7	2445	2555	23	0.0131	6416	0.0157	-3.561	1.261
Pax4	MA0068.1	Helix-Turn-Helix	Homeo	vertebrates	11.004	0.441	1	16	379	4621	1	0.00107	456	0.00209	-3.832	0.303
NR3C1	MA0113.1	Zinc-coordinating	Hormone-nuclear Receptor	vertebrates	14.749	0.432	10	7	2163	2837	16	0.0102	4656	0.0128	-3.877	1.914
PPARG	MA0066.1	Zinc-coordinating	Hormone-nuclear Receptor	vertebrates	20.365	0.523	0	17	159	4841	0	0	164	0.000502	-3.891	0
FOXD1	MA0031.1	Winged Helix-Turn-Helix	Forkhead	vertebrates	11.926	0.275	14	3	3390	1610	61	0.0174	16946	0.0208	-4.012	1.879
HNF1B	MA0153.1	Helix-Turn-Helix	Homeo	vertebrates	16.821	0.222	9	8	1940	3060	15	0.0064	4682	0.0086	-4.022	1.761
ESR2	MA0258.1	Zinc-coordinating	Hormone-nuclear Receptor	vertebrates	13.618	0.546	11	6	1984	3016	14	0.00897	4180	0.0115	-4.04	3.41
REST	MA0138.2	Zinc-coordinating	BetaBetaAlpha-zinc finger	vertebrates	23.134	0.596	0	17	158	4842	0	0	171	0.00055	-4.059	0
ESR1	MA0112.2	Zinc-coordinating	Hormone-nuclear Receptor	vertebrates	13.563	0.594	1	16	503	4497	1	0.000712	603	0.00185	-4.501	0.18
Pax6	MA0069.1	Helix-Turn-Helix	Homeo	vertebrates	13.798	0.432	3	14	1134	3866	4	0.00199	1673	0.00359	-4.519	0.253
AP1	MA0099.2	Zipper-Type	Leucine Zipper	vertebrates	9.193	0.405	17	0	4000	1000	151	0.0376	40527	0.0434	-4.808	3.786
HLF	MA0043.1	Zipper-Type	Leucine Zipper	vertebrates	11.147	0.394	11	6	2642	2358	25	0.0107	7827	0.0144	-5.245	1.459
Pou5f1	MA0142.1	Helix-Turn-Helix	Homeo	vertebrates	14.808	0.308	8	9	2024	2976	14	0.00747	4692	0.0108	-5.394	0.979
Sox17	MA0078.1	Other Alpha-Helix	High Mobility Group	vertebrates	10.502	0.384	17	0	4001	999	146	0.0468	39585	0.0545	-5.768	3.782
NFIL3	MA0025.1	Zipper-Type	Leucine Zipper	vertebrates	14.139	0.265	9	8	2264	2736	17	0.00665	6006	0.0101	-5.83	1.059
Foxq1	MA0040.1	Winged Helix-Turn-Helix	Forkhead	vertebrates	14.07	0.202	12	5	2985	2015	37	0.0145	11598	0.0195	-6.142	1.361
RORA_2	MA0072.1	Zinc-coordinating	Hormone-nuclear Receptor	vertebrates	17.425	0.369	8	9	1759	3241	8	0.00398	3321	0.00712	-6.285	1.523
HNF1A	MA0046.1	Helix-Turn-Helix	Homeo	vertebrates	15.548	0.259	6	11	1709	3291	8	0.00398	3520	0.00755	-6.932	0.594
Ddit3::Cebpa	MA0019.1	Zipper-Type	Leucine Zipper	vertebrates	11.652	0.483	9	8	2599	2401	21	0.00897	7579	0.0139	-7.12	0.569
CEBPA	MA0102.2	Zipper-Type	Leucine Zipper	vertebrates	8.712	0.358	15	2	3755	1245	97	0.0311	28528	0.0393	-7.132	1.792
MEF2A	MA0052.1	Other Alpha-Helix	MADS	vertebrates	15.709	0.179	12	5	2692	2308	23	0.00818	8949	0.0137	-7.984	2.067
SOX9	MA0077.1	Other Alpha-Helix	High Mobility Group	vertebrates	9.079	0.358	16	1	3658	1342	73	0.0234	23157	0.0319	-8.157	3.326
Gfi	MA0038.1	Zinc-coordinating	BetaBetaAlpha-zinc finger	vertebrates	9.47	0.391	16	1	3809	1191	96	0.0342	29262	0.0448	-8.642	2.776
NKX3-1	MA0124.1	Helix-Turn-Helix	Homeo	vertebrates	11.127	0.179	14	3	3463	1537	54	0.0134	19967	0.0214	-9.231	1.689
PBX1	MA0070.1	Helix-Turn-Helix	Homeo	vertebrates	14.641	0.31	3	14	1838	3162	4	0.00171	3609	0.00663	-10.206	0.024
FOXA1	MA0148.1	Winged Helix-Turn-Helix	Forkhead	vertebrates	12.533	0.332	16	1	3926	1074	105	0.0411	33837	0.057	-11.507	2.374
Foxa2	MA0047.2	Winged Helix-Turn-Helix	Forkhead	vertebrates	13.268	0.315	16	1	3756	1244	74	0.0316	25300	0.0465	-11.871	2.965
Nkx2-5	MA0063.1	Helix-Turn-Helix	Homeo	vertebrates	8.27	0.218	17	0	4213	787	235	0.0585	72988	0.0782	-12.309	2.906
Pdx1	MA0132.1	Helix-Turn-Helix	Homeo	vertebrates	9.04	0.194	17	0	4121	879	173	0.0369	59968	0.0551	-13.356	3.28
Prrx2	MA0075.1	Helix-Turn-Helix	Homeo	vertebrates	9.063	0.027	16	1	4009	991	134	0.0238	51357	0.0393	-13.367	2.102
FOXI1	MA0042.1	Winged Helix-Turn-Helix	Forkhead	vertebrates	13.183	0.263	15	2	3592	1408	58	0.0248	22034	0.0405	-13.387	2.266
Foxd3	MA0041.1	Winged Helix-Turn-Helix	Forkhead	vertebrates	12.945	0.223	13	4	3647	1353	71	0.0303	25814	0.0474	-13.513	0.702
SRY	MA0084.1	Other Alpha-Helix	High Mobility Group	vertebrates	9.193	0.238	17	0	4068	932	133	0.0426	46415	0.064	-14.654	3.5
HOXA5	MA0158.1	Helix-Turn-Helix	Homeo	vertebrates	8.759	0.315	17	0	4291	709	275	0.0783	86214	0.106	-14.916	2.595
Sox5	MA0087.1	Other Alpha-Helix	High Mobility Group	vertebrates	10.831	0.199	16	1	4052	948	127	0.0316	47874	0.0513	-14.967	1.965
TBP	MA0108.2	Beta-sheet	TATA-binding	vertebrates	10.086	0.377	16	1	3603	1397	58	0.031	22180	0.0509	-15.252	3.536
Nobox	MA0125.1	Helix-Turn-Helix	Homeo	vertebrates	9.573	0.26	14	3	3834	1166	81	0.0231	33870	0.0415	-15.51	0.879
Lhx3	MA0135.1	Helix-Turn-Helix	Homeo	vertebrates	16.354	0.131	6	11	2378	2622	7	0.00324	7219	0.0144	-15.706	0.11
ARID3A	MA0151.1	Helix-Turn-Helix	Arid	vertebrates	9.896	0.062	16	1	4135	865	169	0.0361	66903	0.0615	-17.73	1.709

## Sheet: Pscan
Supplementary Table 5. In bold are represented statistically significan enriched TF binding sites considered for further analyses.
TF_NAME	MATRIX_ID	Z_SCORE	P_VALUE	SAMPLE_AVERAGE	BACKGROUND_AVERAGE	SAMPLE_DEVSTD	SAMPLE_SIZE
GLIS3	MA0737.1	3.86906	5.41678e-05	0.790855	0.756772	0.0481929	19
PLAG1	MA0163.1	3.72491	9.71895e-05	0.847148	0.808119	0.0458841	19
BCL6B	MA0731.1	3.18786	0.00071276	0.736211	0.705885	0.0500312	19
TFAP2C(var.3)	MA0815.1	3.04869	0.00114592	0.853522	0.815623	0.048669	19
TFAP2A(var.3)	MA0872.1	3.00359	0.00132998	0.848446	0.810272	0.0524173	19
YY2	MA0748.1	2.91666	0.00176112	0.852595	0.824076	0.0505397	19
PAX5	MA0014.3	2.79012	0.00262335	0.853408	0.824696	0.0538737	19
TFAP2B(var.3)	MA0813.1	2.72255	0.00323149	0.856607	0.824092	0.0466336	19
Pparg::Rxra	MA0065.2	2.52013	0.0058534	0.849731	0.829993	0.0310423	19
Zfx	MA0146.2	2.47901	0.00657796	0.887211	0.855789	0.0417385	19
ESR2	MA0258.2	2.45141	0.00709641	0.847025	0.825583	0.0402582	19
GLIS1	MA0735.1	2.41725	0.00780056	0.736779	0.71412	0.0415535	19
Rfx1	MA0509.1	2.38359	0.00854673	0.829242	0.804567	0.0525103	19
PKNOX2	MA0783.1	2.34864	0.00940044	0.784224	0.758223	0.048348	19
ZBTB7B	MA0694.1	2.34521	0.00948591	0.834391	0.811237	0.0449237	19
TGIF1	MA0796.1	2.33555	0.00973892	0.761976	0.734695	0.047372	19
TGIF2	MA0797.1	2.31357	0.010327	0.790724	0.765643	0.043412	19
PKNOX1	MA0782.1	2.26503	0.0117322	0.780014	0.754079	0.0488908	19
TFAP2A(var.2)	MA0810.1	2.21231	0.0134528	0.901862	0.879043	0.0385077	19
GLIS2	MA0736.1	2.14953	0.0157675	0.815666	0.795391	0.0405345	19
PPARG	MA0066.1	2.13766	0.0162437	0.779946	0.764786	0.0301496	19
CTCF	MA0139.1	2.10863	0.0174742	0.813441	0.792986	0.0272964	19
ZBTB7C	MA0695.1	2.09472	0.0180643	0.855742	0.837163	0.0395978	19
RFX2	MA0600.2	2.07277	0.0190523	0.768401	0.745966	0.0549012	19
EBF1	MA0154.3	1.95285	0.0253712	0.816228	0.795564	0.0504717	19
CTCFL	MA1102.1	1.90191	0.0285768	0.830989	0.806125	0.0316549	19
ZNF740	MA0753.1	1.88681	0.0295449	0.890909	0.863475	0.0667637	19
SOX13	MA1120.1	1.82584	0.0338838	0.896139	0.874223	0.0555125	19
EWSR1-FLI1	MA0149.1	1.79638	0.0361378	0.739851	0.715833	0.0745593	19
RFX4	MA0799.1	1.79139	0.0365488	0.809105	0.791849	0.0489655	19
SREBF1	MA0595.1	1.77637	0.0377825	0.889957	0.872911	0.0431869	19
RFX3	MA0798.1	1.77344	0.0380071	0.793594	0.775875	0.0518676	19
E2F4	MA0470.1	1.76509	0.0387196	0.894458	0.870954	0.0600855	19
RFX5	MA0510.2	1.76183	0.0389853	0.757557	0.738309	0.0532082	19
NFKB1	MA0105.4	1.73391	0.0414208	0.755185	0.735285	0.0462984	19
BACH2	MA1101.1	1.66783	0.0476038	0.810066	0.791626	0.0541416	19
Sox17	MA0078.1	1.65185	0.0492417	0.933676	0.916229	0.0381163	19
NR2C2	MA0504.1	1.61922	0.0526574	0.85187	0.838744	0.0295773	19
ZIC4	MA0751.1	1.60321	0.0544115	0.827075	0.812273	0.0288473	19
ESR1	MA0112.3	1.58774	0.0561119	0.753415	0.738428	0.0405241	19
SP1	MA0079.3	1.57062	0.0580892	0.939452	0.919394	0.0470192	19
IRF3	MA1418.1	1.56897	0.0582356	0.75021	0.735839	0.0486473	19
Nr2e3	MA0164.1	1.56357	0.0588888	0.9026	0.880683	0.0644764	19
CREB1	MA0018.3	1.56267	0.0589875	0.824449	0.803653	0.064582	19
Bach1::Mafk	MA0591.1	1.55671	0.0596808	0.80539	0.790395	0.0497505	19
TFAP2B	MA0811.1	1.55665	0.059726	0.881306	0.865602	0.0390015	19
Pax2	MA0067.1	1.55266	0.0601846	0.960253	0.949286	0.0316575	19
RELB	MA1117.1	1.54903	0.0606074	0.865082	0.848785	0.0512822	19
RARA	MA0729.1	1.54415	0.0611917	0.739562	0.725086	0.0470544	19
Nfe2l2	MA0150.2	1.53901	0.0617852	0.791538	0.776703	0.0566598	19
ZIC3	MA0697.1	1.52226	0.0639417	0.806453	0.791563	0.0281884	19
PAX1	MA0779.1	1.5125	0.065131	0.775507	0.764156	0.0342191	19
Rhox11	MA0629.1	1.50953	0.065465	0.837951	0.825823	0.0469493	19
KLF9	MA1107.1	1.49454	0.0674896	0.863915	0.846376	0.0314662	19
TFAP2C	MA0524.2	1.49175	0.0678289	0.876728	0.861771	0.0384217	19
ZIC1	MA0696.1	1.48066	0.069328	0.796454	0.781579	0.0227694	19
NR2F1	MA0017.2	1.45835	0.0723117	0.854572	0.838715	0.044272	19
MYCN	MA0104.4	1.45778	0.0723927	0.824971	0.807124	0.0485607	19
SOX15	MA1152.1	1.45643	0.0725671	0.929382	0.915491	0.0418239	19
MGA	MA0801.1	1.43753	0.0751934	0.899906	0.884962	0.0514405	19
HIC2	MA0738.1	1.43461	0.0756498	0.934231	0.922671	0.0289195	19
SP2	MA0516.1	1.41658	0.0782538	0.899096	0.880318	0.0471745	19
KLF13	MA0657.1	1.40891	0.0793799	0.768868	0.755161	0.0350959	19
Spz1	MA0111.1	1.39726	0.0810633	0.89304	0.883789	0.0348502	19
E2F1	MA0024.3	1.37573	0.084405	0.794379	0.780669	0.0341264	19
NEUROD2	MA0668.1	1.3626	0.0864053	0.891533	0.880218	0.042062	19
RUNX1	MA0002.2	1.3473	0.088879	0.895006	0.883258	0.0345913	19
RORA(var.2)	MA0072.1	1.33664	0.0905968	0.820406	0.806635	0.0443799	19
SREBF2	MA0596.1	1.30044	0.0966704	0.871586	0.858777	0.0360351	19
TFDP1	MA1122.1	1.29893	0.0968854	0.871946	0.854384	0.0668478	19
KLF5	MA0599.1	1.29005	0.0984563	0.955201	0.939642	0.0459475	19
SPI1	MA0080.4	1.28778	0.0988644	0.785334	0.772447	0.0332038	19
TAL1::TCF3	MA0091.1	1.2862	0.0991297	0.861894	0.849124	0.037017	19
YY1	MA0095.2	1.28427	0.099418	0.840617	0.82546	0.0604771	19
MAX::MYC	MA0059.1	1.28394	0.0994637	0.838559	0.824337	0.0602583	19
SOX9	MA0077.1	1.28268	0.0996831	0.895758	0.883393	0.0524975	19
PAX9	MA0781.1	1.28209	0.0998257	0.748957	0.73868	0.0356414	19
RARA::RXRG	MA1149.1	1.21855	0.111428	0.817788	0.807916	0.035293	19
GLI2	MA0734.1	1.20615	0.11384	0.804022	0.792416	0.0288675	19
TFCP2	MA0145.3	1.20242	0.114514	0.848169	0.836705	0.0428534	19
NFKB2	MA0778.1	1.17963	0.118991	0.782443	0.76874	0.0510865	19
FOSL2	MA0478.1	1.17848	0.11923	0.872213	0.858882	0.0466313	19
JUN::JUNB(var.2)	MA1133.1	1.17594	0.119731	0.812769	0.799425	0.0486637	19
IRF9	MA0653.1	1.17325	0.120231	0.736107	0.72448	0.0523721	19
MYBL1	MA0776.1	1.15129	0.124719	0.7842	0.773404	0.0423768	19
MSC	MA0665.1	1.14803	0.125427	0.850886	0.839594	0.0336854	19
Gfi1b	MA0483.1	1.12574	0.129984	0.882276	0.871682	0.0567557	19
GATA1::TAL1	MA0140.2	1.11775	0.131708	0.811566	0.800824	0.0529533	19
MAF::NFE2	MA0501.1	1.11271	0.132809	0.791202	0.780251	0.0494468	19
KLF16	MA0741.1	1.11074	0.133287	0.901609	0.886643	0.0465204	19
JUN::JUNB	MA1132.1	1.10667	0.134155	0.862463	0.851319	0.0378584	19
TBX5	MA0807.1	1.10236	0.135066	0.909878	0.899543	0.0419387	19
HINFP	MA0131.2	1.10212	0.135133	0.834097	0.821438	0.0466803	19
NKX2-8	MA0673.1	1.06888	0.142478	0.930535	0.922339	0.0335273	19
SPDEF	MA0686.1	1.03734	0.149722	0.833179	0.82294	0.0378722	19
KLF4	MA0039.3	1.02088	0.153589	0.883381	0.871884	0.0432331	19
Myod1	MA0499.1	1.01214	0.155637	0.896335	0.885126	0.05276	19
FOSB::JUN	MA1127.1	1.00776	0.156693	0.797782	0.785581	0.0552953	19
ZNF263	MA0528.1	1.00054	0.158445	0.855268	0.844458	0.04579	19
NR1A4::RXRA	MA1146.1	0.978031	0.163962	0.786894	0.778967	0.0315654	19
INSM1	MA0155.1	0.976467	0.164386	0.876135	0.867737	0.0215716	19
TFEB	MA0692.1	0.964325	0.167333	0.859775	0.84904	0.0555372	19
RORC	MA1151.1	0.963242	0.167593	0.873194	0.864761	0.0461272	19
KLF14	MA0740.1	0.960889	0.168252	0.84226	0.83015	0.0425264	19
Stat5a::Stat5b	MA0519.1	0.960271	0.168424	0.892336	0.882962	0.0268955	19
NRF1	MA0506.1	0.949914	0.170999	0.862828	0.848484	0.0639434	19
NRL	MA0842.1	0.949086	0.171211	0.890008	0.881968	0.0355421	19
Bcl6	MA0463.1	0.947886	0.171504	0.836878	0.82832	0.0408965	19
REST	MA0138.2	0.943786	0.172567	0.715122	0.706898	0.0351615	19
FOSL2::JUN(var.2)	MA1131.1	0.933994	0.175053	0.819961	0.808903	0.0568491	19
Znf423	MA0116.1	0.926027	0.177142	0.850629	0.842091	0.0377671	19
Ascl2	MA0816.1	0.921805	0.178217	0.871362	0.861373	0.0516639	19
OLIG1	MA0826.1	0.909596	0.181389	0.83099	0.820793	0.0614907	19
JUNB	MA0490.1	0.908106	0.181857	0.867757	0.857405	0.0396412	19
JUND	MA0491.1	0.905255	0.18261	0.858452	0.848433	0.0387456	19
Gfi1	MA0038.1	0.889871	0.186677	0.912951	0.904781	0.0419676	19
Atf1	MA0604.1	0.885433	0.187895	0.870737	0.86026	0.0460748	19
SP3	MA0746.1	0.884576	0.188153	0.910629	0.89987	0.0357312	19
Klf12	MA0742.1	0.87718	0.190144	0.834445	0.824604	0.0377644	19
Tcf21	MA0832.1	0.862953	0.194033	0.779516	0.770419	0.0348291	19
NFIC	MA0161.2	0.862472	0.194146	0.878741	0.868825	0.0453669	19
Klf1	MA0493.1	0.858363	0.195299	0.892849	0.883885	0.0338157	19
NFYB	MA0502.1	0.858097	0.19535	0.833639	0.82372	0.0461826	19
MEIS1	MA0498.2	0.85461	0.196323	0.971734	0.964621	0.0309489	19
Nkx2-5(var.2)	MA0503.1	0.853553	0.19657	0.888248	0.880695	0.0442644	19
Hnf4a	MA0114.3	0.846389	0.198581	0.757242	0.74933	0.0420896	19
SP4	MA0685.1	0.844355	0.199188	0.816055	0.804809	0.0432706	19
IRF5	MA1420.1	0.83898	0.200592	0.779864	0.772745	0.0505706	19
IRF8	MA0652.1	0.837943	0.200899	0.754162	0.746124	0.0539814	19
Twist2	MA0633.1	0.830094	0.203141	0.868423	0.857766	0.0632234	19
JDP2(var.2)	MA0656.1	0.826504	0.204185	0.778986	0.768415	0.0531226	19
ZNF143	MA0088.2	0.826391	0.204214	0.779291	0.771661	0.0392496	19
PPARA::RXRA	MA1148.1	0.807398	0.209627	0.790418	0.784131	0.0364627	19
Rarg	MA0859.1	0.787092	0.215527	0.744357	0.736354	0.0464346	19
Atoh1	MA0461.2	0.779366	0.217781	0.870648	0.862904	0.0491099	19
TBX1	MA0805.1	0.751104	0.226218	0.875329	0.866677	0.0499873	19
JUN(var.2)	MA0489.1	0.749697	0.226653	0.847209	0.839326	0.0419235	19
GCM2	MA0767.1	0.749561	0.226715	0.860257	0.853604	0.0284639	19
BHLHE22	MA0818.1	0.745115	0.228016	0.844137	0.836067	0.0494393	19
NFIC::TLX1	MA0119.1	0.745089	0.228023	0.768384	0.76036	0.0493049	19
RORB	MA1150.1	0.740006	0.229525	0.868694	0.861876	0.0510894	19
TFEC	MA0871.1	0.704999	0.24031	0.890713	0.884381	0.0441486	19
GATA6	MA1104.1	0.699156	0.242135	0.858745	0.851296	0.0516041	19
FOSL1::JUN(var.2)	MA1129.1	0.698109	0.242469	0.803861	0.79544	0.0562885	19
JDP2	MA0655.1	0.692379	0.244277	0.822897	0.814317	0.0529654	19
NR4A2::RXRA	MA1147.1	0.681238	0.247825	0.797369	0.791927	0.0233673	19
HNF4G	MA0484.1	0.673469	0.250258	0.857252	0.851551	0.0348969	19
RUNX2	MA0511.2	0.662459	0.253769	0.866779	0.860067	0.0428327	19
IRF4	MA1419.1	0.63316	0.263206	0.737443	0.731471	0.0511406	19
FOSB::JUNB	MA1135.1	0.625737	0.26569	0.851443	0.844264	0.0432978	19
NR3C2	MA0727.1	0.62154	0.267058	0.761255	0.7551	0.0411318	19
FOSL2::JUNB(var.2)	MA1139.1	0.60537	0.272387	0.789464	0.781884	0.0586771	19
USF2	MA0526.2	0.604618	0.272662	0.801328	0.794025	0.046481	19
IRF1	MA0050.2	0.600239	0.274095	0.797737	0.791422	0.0491646	19
NEUROG2	MA0669.1	0.595718	0.275612	0.838101	0.831971	0.0453675	19
Gata1	MA0035.3	0.595583	0.275622	0.863294	0.85707	0.0567072	19
PBX2	MA1113.1	0.593341	0.276349	0.830124	0.823656	0.0655782	19
GRHL1	MA0647.1	0.589587	0.277696	0.797675	0.791482	0.0333782	19
Nr2f6	MA0677.1	0.588514	0.278047	0.780522	0.774703	0.0353419	19
CREB3L1	MA0839.1	0.587548	0.278337	0.760518	0.755048	0.04444	19
Gata4	MA0482.1	0.586563	0.278679	0.889097	0.883769	0.0401526	19
JUNB(var.2)	MA1140.1	0.584411	0.279387	0.80676	0.799622	0.0596762	19
FOSL2::JUNB	MA1138.1	0.577042	0.281903	0.847802	0.840995	0.0448449	19
TEAD2	MA1121.1	0.576529	0.282096	0.842104	0.835993	0.0311393	19
Rarb	MA0857.1	0.571415	0.283769	0.72442	0.718577	0.0520415	19
BHLHE23	MA0817.1	0.571252	0.283823	0.815237	0.808836	0.0576105	19
FOSB::JUNB(var.2)	MA1136.1	0.570765	0.284007	0.81593	0.809221	0.0533096	19
MXI1	MA1108.1	0.568284	0.284888	0.835884	0.829051	0.0359465	19
IRF2	MA0051.1	0.564841	0.285994	0.79144	0.786349	0.0480227	19
BATF3	MA0835.1	0.562752	0.286714	0.698509	0.692106	0.0575647	19
ATF7	MA0834.1	0.555636	0.289155	0.764975	0.758079	0.0579819	19
PBX3	MA1114.1	0.554508	0.28951	0.790145	0.784414	0.0577576	19
E2F6	MA0471.1	0.55279	0.290127	0.907354	0.901085	0.0538831	19
NR3C1	MA0113.3	0.544468	0.293007	0.764653	0.759276	0.0385675	19
NKX2-3	MA0672.1	0.536463	0.295748	0.902366	0.897287	0.0436556	19
FOSL2::JUND	MA1144.1	0.532089	0.297285	0.846123	0.840015	0.0425931	19
TBX2	MA0688.1	0.529501	0.298161	0.856072	0.8512	0.0417639	19
NFYA	MA0060.3	0.526307	0.299289	0.857677	0.851015	0.0479506	19
MAFK	MA0496.2	0.521004	0.301108	0.730664	0.725978	0.0429477	19
RARA(var.2)	MA0730.1	0.516495	0.30267	0.74137	0.736683	0.0463932	19
TFAP2B(var.2)	MA0812.1	0.516632	0.30268	0.867717	0.861754	0.0312947	19
TBX4	MA0806.1	0.515414	0.303058	0.897338	0.892208	0.0475311	19
NEUROD1	MA1109.1	0.509673	0.305075	0.860648	0.855391	0.0464884	19
ZBED1	MA0749.1	0.498041	0.309176	0.730961	0.726471	0.0360079	19
SP8	MA0747.1	0.492468	0.311162	0.890734	0.885369	0.0338537	19
Creb3l2	MA0608.1	0.478862	0.315951	0.859574	0.854194	0.052718	19
DMRT3	MA0610.1	0.470604	0.31892	0.847284	0.841731	0.0434569	19
MYB	MA0100.3	0.468271	0.31973	0.905065	0.89861	0.064259	19
FOS::JUND	MA1141.1	0.466562	0.320366	0.833099	0.827976	0.039918	19
FOS	MA0476.1	0.4621	0.321977	0.866665	0.861315	0.0343422	19
VDR	MA0693.2	0.460307	0.322603	0.924766	0.919691	0.042604	19
RUNX3	MA0684.1	0.459017	0.323066	0.859502	0.855038	0.0371252	19
NFE2	MA0841.1	0.454552	0.324665	0.799317	0.794044	0.0479927	19
ETV5	MA0765.1	0.449011	0.326663	0.882724	0.877962	0.0428067	19
Ar	MA0007.3	0.445822	0.327814	0.757732	0.753512	0.0385745	19
FOS::JUN	MA0099.3	0.440539	0.32973	0.853317	0.848487	0.0417982	19
RORA	MA0071.1	0.438992	0.330283	0.871618	0.866651	0.047461	19
MAFG::NFE2L1	MA0089.1	0.434669	0.331849	0.973843	0.970157	0.036333	19
SMAD2::SMAD3::SMAD4	MA0513.1	0.433616	0.332222	0.836047	0.832002	0.0435047	19
Creb5	MA0840.1	0.429775	0.333627	0.795026	0.789612	0.053996	19
FOXH1	MA0479.1	0.425529	0.335167	0.868835	0.864352	0.0482867	19
RARA::RXRA	MA0159.1	0.417533	0.338085	0.819581	0.816483	0.0344191	19
Six3	MA0631.1	0.417468	0.338101	0.770093	0.766228	0.0459435	19
FOSL2::JUND(var.2)	MA1145.1	0.410512	0.340658	0.791231	0.786483	0.0530247	19
MAFG	MA0659.1	0.404921	0.342697	0.743315	0.740033	0.0418592	19
MYF6	MA0667.1	0.402939	0.343455	0.833523	0.829193	0.0416266	19
ETV1	MA0761.1	0.402445	0.343633	0.863717	0.859421	0.0434004	19
MTF1	MA0863.1	0.398757	0.344972	0.750102	0.746585	0.0432971	19
FOSL1::JUND(var.2)	MA1143.1	0.396884	0.345678	0.842994	0.838862	0.0446916	19
Myog	MA0500.1	0.394421	0.346577	0.898956	0.894361	0.0548986	19
TBX15	MA0803.1	0.393447	0.346943	0.870011	0.865471	0.0508837	19
Srebf1(var.2)	MA0829.1	0.389987	0.3482	0.815821	0.811333	0.061375	19
TWIST1	MA1123.1	0.383435	0.35067	0.859559	0.855454	0.0349814	19
Rarg(var.2)	MA0860.1	0.382206	0.351106	0.72539	0.721806	0.0406297	19
NR1H2::RXRA	MA0115.1	0.371833	0.354976	0.713081	0.709469	0.0345088	19
Tcf12	MA0521.1	0.368383	0.356237	0.891437	0.887221	0.0548516	19
MAX	MA0058.3	0.360379	0.359233	0.858491	0.854112	0.0545228	19
FOSL1::JUN	MA1128.1	0.355031	0.361248	0.840897	0.837027	0.0413792	19
TP63	MA0525.2	0.34818	0.363805	0.729404	0.726482	0.037656	19
ETV4	MA0764.1	0.344125	0.365334	0.869084	0.865613	0.0426565	19
ETV6	MA0645.1	0.318733	0.37494	0.873182	0.86968	0.0363842	19
FIGLA	MA0820.1	0.314391	0.37656	0.895394	0.892247	0.0495803	19
Neurog1	MA0623.1	0.313007	0.3771	0.886341	0.883945	0.0320005	19
TFE3	MA0831.2	0.309382	0.378472	0.883677	0.880108	0.0523179	19
SREBF2(var.2)	MA0828.1	0.297268	0.383073	0.808687	0.805254	0.0617837	19
ATF4	MA0833.1	0.292352	0.384962	0.804991	0.802224	0.045835	19
THAP1	MA0597.1	0.285164	0.387739	0.93412	0.932319	0.0197129	19
HSF1	MA0486.2	0.278247	0.390394	0.782609	0.779429	0.0328925	19
OLIG2	MA0678.1	0.250407	0.401089	0.839742	0.837096	0.0554011	19
PBX1	MA0070.1	0.240314	0.405006	0.82957	0.827177	0.047166	19
SPIC	MA0687.1	0.227758	0.409898	0.834641	0.832682	0.0291752	19
MYC	MA0147.3	0.222005	0.41214	0.831432	0.828752	0.0362886	19
EGR3	MA0732.1	0.218554	0.413473	0.793256	0.790504	0.0516731	19
ELK3	MA0759.1	0.218504	0.413489	0.848977	0.846463	0.0496861	19
Rxra	MA0512.2	0.217834	0.413757	0.757662	0.755429	0.0385268	19
Gabpa	MA0062.2	0.214142	0.415206	0.857313	0.854779	0.0316455	19
TFAP2C(var.2)	MA0814.1	0.210331	0.416691	0.870982	0.868694	0.0318881	19
ELK4	MA0076.2	0.206529	0.418173	0.870329	0.868004	0.0359002	19
HSF2	MA0770.1	0.203185	0.419485	0.795303	0.793062	0.0269887	19
GATA3	MA0037.3	0.190886	0.424268	0.913439	0.911199	0.0637614	19
TP53	MA0106.3	0.189784	0.424709	0.736278	0.734692	0.0396179	19
USF1	MA0093.2	0.189103	0.424981	0.848449	0.846327	0.0484479	19
Nr5a2	MA0505.1	0.18799	0.425424	0.823987	0.821637	0.0450843	19
ASCL1	MA1100.1	0.178095	0.429296	0.848299	0.846132	0.057039	19
MITF	MA0620.2	0.169345	0.432747	0.773725	0.771884	0.0392137	19
Nr2f6(var.2)	MA0728.1	0.164704	0.434569	0.744156	0.742469	0.0415182	19
IRF7	MA0772.1	0.162496	0.435441	0.8013	0.799705	0.0366101	19
MYBL2	MA0777.1	0.154905	0.438416	0.739924	0.738564	0.04748	19
ZNF354C	MA0130.1	0.151253	0.439872	0.983246	0.982392	0.0214298	19
FOS::JUNB	MA1134.1	0.146406	0.441786	0.830595	0.828947	0.0413048	19
MZF1(var.2)	MA0057.1	0.142211	0.443434	0.92591	0.924793	0.0372449	19
RXRG	MA0856.1	0.128929	0.448694	0.764088	0.762788	0.0369189	19
ELF5	MA0136.2	0.122439	0.451265	0.886455	0.885393	0.0295054	19
ELF1	MA0473.2	0.121507	0.451635	0.80153	0.800163	0.0359716	19
FOSL1::JUNB	MA1137.1	0.11881	0.4527	0.835781	0.834543	0.0403698	19
FOSL1::JUND	MA1142.1	0.114478	0.454419	0.870604	0.86947	0.0340968	19
JUN	MA0488.1	0.0959658	0.461757	0.82853	0.82749	0.0541678	19
NR4A1	MA1112.1	0.0794127	0.468346	0.864638	0.863682	0.0383062	19
NHLH1	MA0048.2	0.0786291	0.468653	0.846637	0.845747	0.048269	19
POU6F2	MA0793.1	0.077539	0.469085	0.849785	0.848844	0.0575073	19
Ahr::Arnt	MA0006.1	0.0728073	0.470971	0.933646	0.93273	0.0501636	19
Bhlha15	MA0607.1	0.0718378	0.471354	0.897326	0.896493	0.0559217	19
OLIG3	MA0827.1	0.0684577	0.472697	0.858596	0.857944	0.0502347	19
Rarb(var.2)	MA0858.1	0.0627195	0.474984	0.732773	0.732187	0.0463053	19
NR1H4	MA1110.1	0.0594257	0.476297	0.833926	0.833281	0.0525093	19
RELA	MA0107.1	0.0582096	0.476782	0.84982	0.849188	0.0487544	19
HSF4	MA0771.1	0.0526636	0.478996	0.817289	0.816742	0.0321777	19
Sox6	MA0515.1	0.0526166	0.479007	0.903191	0.902672	0.0549179	19
Sox3	MA0514.1	0.046627	0.481398	0.91269	0.912275	0.040358	19
HES7	MA0822.1	0.0368106	0.485314	0.744263	0.743832	0.0475306	19
Mafb	MA0117.2	0.0342912	0.486318	0.846183	0.845865	0.040687	19
RBPJ	MA1116.1	0.0309308	0.487658	0.92495	0.92454	0.060223	19
ELK1	MA0028.2	0.0287972	0.48851	0.823883	0.823514	0.0496931	19
MEIS2	MA0774.1	0.026721	0.489338	0.900113	0.899813	0.0428977	19
Tcfl5	MA0632.1	0.0225591	0.490999	0.901023	0.90073	0.0428769	19
SCRT1	MA0743.1	0.0123774	0.495061	0.78081	0.78069	0.0343367	19
GATA2	MA0036.3	0.00503669	0.49799	0.869082	0.869022	0.0553406	19
Hoxc9	MA0485.1	0.00328431	0.498689	0.823169	0.823138	0.0476562	19
TFAP4	MA0691.1	0.000542913	0.499783	0.830199	0.830193	0.0479049	19
SIX1	MA1118.1	-0.000823401	0.500329	0.827507	0.827515	0.0450234	19
JUND(var.2)	MA0492.1	-0.00722405	0.502883	0.827445	0.827521	0.0544822	19
ERG	MA0474.2	-0.0151689	0.506053	0.869156	0.869311	0.0439457	19
Mecom	MA0029.1	-0.015551	0.506206	0.796499	0.796658	0.0412847	19
GRHL2	MA1105.1	-0.0263179	0.510501	0.796089	0.796361	0.0392534	19
ZNF384	MA1125.1	-0.0272905	0.51089	0.887512	0.888027	0.0816504	19
FOSL2::JUN	MA1130.1	-0.0314262	0.512539	0.843161	0.843505	0.0438222	19
E2F8	MA0865.1	-0.0333296	0.513296	0.755186	0.755532	0.0312342	19
RREB1	MA0073.1	-0.0355165	0.514171	0.827914	0.828304	0.0465079	19
SOX21	MA0866.1	-0.0357602	0.514267	0.736887	0.737272	0.0435573	19
EOMES	MA0800.1	-0.0409836	0.516351	0.818466	0.818862	0.0414082	19
FOSL1	MA0477.1	-0.0456408	0.518207	0.852823	0.853335	0.0425413	19
STAT3	MA0144.2	-0.0545678	0.521768	0.890416	0.890938	0.0470181	19
Arnt	MA0004.1	-0.057229	0.522826	0.883354	0.884236	0.0647538	19
ZBTB7A	MA0750.2	-0.0612066	0.524406	0.840866	0.841602	0.0320812	19
TFAP2A	MA0003.3	-0.065371	0.526064	0.879493	0.880198	0.0283265	19
RXRB	MA0855.1	-0.0663782	0.526468	0.751535	0.752218	0.0382764	19
GMEB2	MA0862.1	-0.0843074	0.533603	0.838459	0.839352	0.0400172	19
ETS1	MA0098.3	-0.0935269	0.537268	0.86565	0.86663	0.0417232	19
MZF1	MA0056.1	-0.0999393	0.53982	0.981882	0.982554	0.0325509	19
RHOXF1	MA0719.1	-0.101167	0.540303	0.969987	0.970528	0.0220526	19
FEV	MA0156.2	-0.112223	0.544693	0.859744	0.860943	0.0474758	19
TEAD3	MA0808.1	-0.112447	0.54478	0.907334	0.908571	0.0462966	19
ETV2	MA0762.1	-0.113664	0.545264	0.829387	0.830534	0.045609	19
Sox2	MA0143.3	-0.116206	0.546279	0.890644	0.892059	0.0646246	19
CEBPD	MA0836.1	-0.120356	0.54792	0.833279	0.834436	0.0465058	19
TBX21	MA0690.1	-0.123247	0.549062	0.831975	0.83324	0.0460082	19
ELF4	MA0641.1	-0.124931	0.54972	0.79794	0.799345	0.0356171	19
MAFF	MA0495.2	-0.134822	0.553645	0.70509	0.706296	0.0423752	19
ZBTB33	MA0527.1	-0.157244	0.562487	0.777831	0.7796	0.0376764	19
Crem	MA0609.1	-0.173641	0.568944	0.808254	0.810387	0.0458314	19
FLI1	MA0475.2	-0.177617	0.570516	0.848021	0.849981	0.051691	19
FOS::JUN(var.2)	MA1126.1	-0.20296	0.580445	0.775398	0.777431	0.0441165	19
HES5	MA0821.1	-0.204441	0.581021	0.761639	0.763961	0.0470812	19
HEY1	MA0823.1	-0.204811	0.58117	0.821186	0.823822	0.0580706	19
EGR2	MA0472.2	-0.210047	0.583206	0.81443	0.816769	0.0420614	19
HEY2	MA0649.1	-0.213768	0.584669	0.829966	0.832469	0.0547075	19
GCM1	MA0646.1	-0.214227	0.584835	0.821212	0.823124	0.0322169	19
NR2F2	MA1111.1	-0.221725	0.587753	0.862631	0.865163	0.0369827	19
Atf3	MA0605.1	-0.236811	0.593629	0.860921	0.863475	0.046376	19
Hoxa9	MA0594.1	-0.238262	0.594187	0.844182	0.84643	0.0368772	19
REL	MA0101.1	-0.239233	0.594576	0.888195	0.89033	0.0427457	19
ZNF24	MA1124.1	-0.242257	0.59575	0.751501	0.754475	0.0601848	19
EGR1	MA0162.3	-0.244196	0.596492	0.766997	0.769875	0.0501758	19
Arntl	MA0603.1	-0.277719	0.609423	0.838987	0.842474	0.0551805	19
CEBPB	MA0466.2	-0.2792	0.609996	0.839695	0.842358	0.0440898	19
EHF	MA0598.2	-0.321391	0.626065	0.801397	0.804799	0.0322802	19
Hes1	MA1099.1	-0.328563	0.6288	0.873913	0.877545	0.0481001	19
MLXIPL	MA0664.1	-0.339597	0.632981	0.82013	0.824005	0.0590166	19
Nkx3-1	MA0124.2	-0.343488	0.634425	0.866233	0.86974	0.0426755	19
HLTF	MA0109.1	-0.345711	0.635274	0.962587	0.963669	0.015026	19
RXRA::VDR	MA0074.1	-0.371232	0.644832	0.779418	0.782587	0.0433529	19
HMBOX1	MA0895.1	-0.375111	0.646249	0.870694	0.874295	0.0366217	19
EGR4	MA0733.1	-0.376385	0.64672	0.788837	0.792685	0.0375893	19
CREB3	MA0638.1	-0.386845	0.650625	0.775407	0.779092	0.0462129	19
LBX1	MA0618.1	-0.390609	0.652004	0.891071	0.895582	0.0487946	19
TCF3	MA0522.2	-0.391512	0.652337	0.909854	0.914238	0.046766	19
GATA5	MA0766.1	-0.395317	0.653794	0.920661	0.924697	0.0631183	19
NKX3-2	MA0122.2	-0.399188	0.655173	0.876293	0.880326	0.0435917	19
LIN54	MA0619.1	-0.402174	0.656268	0.908518	0.914011	0.0560724	19
MEIS3	MA0775.1	-0.420385	0.662936	0.919221	0.923308	0.0353404	19
SPIB	MA0081.1	-0.426664	0.665226	0.964443	0.967608	0.0268879	19
SRF	MA0083.3	-0.431548	0.667017	0.716612	0.720969	0.043064	19
T	MA0009.2	-0.440141	0.670128	0.729395	0.733457	0.0365741	19
ZNF282	MA1154.1	-0.440373	0.670225	0.758568	0.762212	0.0370936	19
CENPB	MA0637.1	-0.440829	0.670378	0.789446	0.792885	0.0309464	19
BHLHE41	MA0636.1	-0.448672	0.673228	0.790899	0.796423	0.0569087	19
Nr1h3::Rxra	MA0494.1	-0.460559	0.677485	0.812678	0.815881	0.0258562	19
CEBPE	MA0837.1	-0.466134	0.679506	0.845691	0.849972	0.0429977	19
Ddit3::Cebpa	MA0019.1	-0.515526	0.696998	0.846465	0.850848	0.0450215	19
NFIA	MA0670.1	-0.52782	0.701247	0.872445	0.880511	0.0644928	19
Npas2	MA0626.1	-0.551579	0.709425	0.869551	0.875618	0.0386616	19
GSX2	MA0893.1	-0.569672	0.715586	0.891496	0.897445	0.032669	19
STAT1	MA0137.3	-0.590469	0.722618	0.858529	0.864763	0.0416051	19
GSX1	MA0892.1	-0.590973	0.72279	0.901546	0.907	0.0371872	19
MNT	MA0825.1	-0.599444	0.725626	0.855497	0.862467	0.049019	19
Nr2e1	MA0676.1	-0.599967	0.725829	0.873382	0.879504	0.0520714	19
SMAD3	MA0795.1	-0.601613	0.726347	0.786553	0.79309	0.0451812	19
Hand1::Tcf3	MA0092.1	-0.610093	0.729171	0.903278	0.907918	0.0333515	19
NR4A2	MA0160.1	-0.614113	0.730515	0.918204	0.923134	0.038708	19
HLF	MA0043.2	-0.624335	0.733868	0.841918	0.848297	0.0449001	19
MEF2A	MA0052.3	-0.644537	0.740439	0.811088	0.819088	0.0458725	19
Pitx1	MA0682.1	-0.652127	0.742925	0.899884	0.907526	0.0553946	19
CLOCK	MA0819.1	-0.65614	0.744237	0.834549	0.840932	0.0511202	19
TCF4	MA0830.1	-0.663297	0.74649	0.905843	0.913221	0.043663	19
BHLHE40	MA0464.2	-0.669559	0.74851	0.824715	0.833264	0.057949	19
ERF	MA0760.1	-0.679687	0.751709	0.843979	0.851116	0.0409195	19
HOXA2	MA0900.1	-0.690162	0.755013	0.89707	0.903509	0.0357642	19
Arx	MA0874.1	-0.694662	0.75644	0.769282	0.776613	0.0454687	19
NFIL3	MA0025.1	-0.700179	0.758188	0.828213	0.836529	0.0584868	19
MLX	MA0663.1	-0.703755	0.759318	0.789713	0.797993	0.06248	19
TBX19	MA0804.1	-0.724489	0.765689	0.710144	0.716458	0.0365669	19
PITX3	MA0714.1	-0.731126	0.767724	0.886913	0.89535	0.0496953	19
Pou5f1::Sox2	MA0142.1	-0.73175	0.76788	0.786279	0.793502	0.0303379	19
OTX2	MA0712.1	-0.732532	0.768174	0.900329	0.909352	0.0601246	19
Sox1	MA0870.1	-0.744775	0.771894	0.730024	0.737997	0.0527634	19
BSX	MA0876.1	-0.745938	0.772225	0.925735	0.933195	0.0434162	19
TCF7L1	MA1421.1	-0.755133	0.774981	0.802034	0.809403	0.038818	19
SOX4	MA0867.1	-0.760416	0.776566	0.682591	0.690765	0.0437349	19
TBR1	MA0802.1	-0.76144	0.776884	0.828282	0.836107	0.0455084	19
ZBTB18	MA0698.1	-0.76284	0.777285	0.820894	0.828725	0.0403511	19
MEF2D	MA0773.1	-0.763856	0.777572	0.8003	0.809613	0.0411586	19
ELF3	MA0640.1	-0.794333	0.786541	0.784001	0.792049	0.0312407	19
Arid3b	MA0601.1	-0.795215	0.786837	0.852604	0.863361	0.0594193	19
ISL2	MA0914.1	-0.80105	0.788507	0.896151	0.903756	0.0350401	19
VAX2	MA0723.1	-0.805837	0.789899	0.89449	0.903457	0.0441485	19
PDX1	MA0132.2	-0.807557	0.790398	0.90739	0.917919	0.0531252	19
Sox5	MA0087.1	-0.811622	0.791585	0.908729	0.919681	0.0622924	19
SNAI2	MA0745.1	-0.814603	0.792411	0.91688	0.925212	0.0384381	19
MEF2C	MA0497.1	-0.820754	0.794182	0.841206	0.849474	0.0422311	19
ETV3	MA0763.1	-0.823826	0.795063	0.846801	0.854924	0.0432371	19
ZEB1	MA0103.3	-0.827067	0.795952	0.88549	0.896012	0.043474	19
ID4	MA0824.1	-0.830856	0.797036	0.888344	0.897236	0.0409676	19
NFIX	MA0671.1	-0.831716	0.797301	0.944972	0.950587	0.0302911	19
Stat4	MA0518.1	-0.835487	0.798362	0.858263	0.866233	0.0423826	19
EMX1	MA0612.1	-0.842763	0.800407	0.878104	0.887573	0.0508102	19
SIX2	MA1119.1	-0.858563	0.804771	0.76606	0.774078	0.0349639	19
OTX1	MA0711.1	-0.874719	0.809228	0.889556	0.90002	0.055114	19
TBP	MA0108.2	-0.889078	0.813097	0.853645	0.861959	0.0395975	19
Foxo1	MA0480.1	-0.910672	0.818866	0.865617	0.874578	0.0473746	19
NKX6-1	MA0674.1	-0.911425	0.819013	0.904041	0.914597	0.0381101	19
DBP	MA0639.1	-0.911823	0.819158	0.813573	0.823885	0.051257	19
ONECUT1	MA0679.1	-0.917567	0.820656	0.774532	0.785698	0.0517753	19
STAT1::STAT2	MA0517.1	-0.920582	0.8215	0.812717	0.821688	0.0546978	19
ONECUT2	MA0756.1	-0.933742	0.824862	0.773115	0.784481	0.0522926	19
TBX20	MA0689.1	-0.946289	0.828103	0.824681	0.833515	0.0456266	19
NKX6-2	MA0675.1	-0.967134	0.833317	0.912159	0.923129	0.0397028	19
CEBPG	MA0838.1	-0.970077	0.834103	0.795514	0.80525	0.0497604	19
Dux	MA0611.1	-0.992454	0.839573	0.87931	0.893595	0.0528953	19
ONECUT3	MA0757.1	-1.01277	0.844494	0.771461	0.784571	0.0544383	19
Hic1	MA0739.1	-1.03506	0.849735	0.878867	0.888402	0.0325155	19
HOXB3	MA0903.1	-1.04001	0.850896	0.906585	0.917368	0.0394049	19
TEAD1	MA0090.2	-1.04624	0.852362	0.897233	0.906178	0.0380145	19
XBP1	MA0844.1	-1.06235	0.855993	0.765388	0.775114	0.0230434	19
Tcf7	MA0769.1	-1.08125	0.860277	0.792813	0.803814	0.0404506	19
MEOX1	MA0661.1	-1.12916	0.870661	0.866825	0.879413	0.0470923	19
PAX4	MA0068.2	-1.13674	0.872279	0.850982	0.864683	0.0590341	19
MEOX2	MA0706.1	-1.13747	0.872393	0.874977	0.887226	0.0413497	19
SCRT2	MA0744.1	-1.13885	0.872665	0.776139	0.78757	0.0327114	19
TEF	MA0843.1	-1.14229	0.873438	0.801142	0.813636	0.0540199	19
PHOX2A	MA0713.1	-1.15227	0.875495	0.81291	0.827236	0.0605247	19
TP73	MA0861.1	-1.15301	0.87564	0.760449	0.770523	0.0406501	19
Id2	MA0617.1	-1.16578	0.87822	0.837616	0.853609	0.0563008	19
ALX3	MA0634.1	-1.16704	0.878467	0.868127	0.881534	0.0444634	19
PROP1	MA0715.1	-1.16874	0.87885	0.789097	0.805158	0.0680888	19
Pax6	MA0069.1	-1.17022	0.879154	0.786261	0.795682	0.0409935	19
Crx	MA0467.1	-1.17102	0.879294	0.839956	0.850747	0.0423307	19
HOXA5	MA0158.1	-1.1716	0.879386	0.943101	0.951322	0.0272913	19
MEF2B	MA0660.1	-1.17503	0.880069	0.782702	0.796737	0.0447682	19
NFAT5	MA0606.1	-1.1848	0.88205	0.895857	0.905934	0.0411374	19
SRY	MA0084.1	-1.20235	0.885469	0.911813	0.922436	0.039442	19
FOXO3	MA0157.2	-1.21316	0.88752	0.859798	0.874272	0.0422148	19
VAX1	MA0722.1	-1.21489	0.887857	0.891997	0.905768	0.0425045	19
HOXB2	MA0902.1	-1.2229	0.889382	0.905223	0.91745	0.0390743	19
Lhx8	MA0705.1	-1.23735	0.892125	0.892748	0.906622	0.0560434	19
SOX8	MA0868.1	-1.24396	0.893284	0.673707	0.687155	0.0331807	19
BATF::JUN	MA0462.1	-1.24471	0.893425	0.851152	0.863893	0.0324926	19
E2F3	MA0469.2	-1.2505	0.894489	0.715632	0.726085	0.0277282	19
EMX2	MA0886.1	-1.25111	0.894632	0.857767	0.872666	0.0518488	19
ARNT::HIF1A	MA0259.1	-1.26133	0.896481	0.89103	0.907024	0.054633	19
ZNF410	MA0752.1	-1.26779	0.897632	0.703464	0.715747	0.039498	19
HIF1A	MA1106.1	-1.27177	0.89833	0.835435	0.851617	0.0472527	19
PRDM1	MA0508.2	-1.27425	0.898764	0.844061	0.85891	0.041006	19
Phox2b	MA0681.1	-1.3137	0.905628	0.810952	0.827276	0.0625868	19
Nkx2-5	MA0063.1	-1.32784	0.908005	0.942697	0.953038	0.0432136	19
HOXD11	MA0908.1	-1.32961	0.908226	0.843937	0.857492	0.0355579	19
Esrrg	MA0643.1	-1.33243	0.908714	0.841473	0.856017	0.0466269	19
Hes2	MA0616.1	-1.33601	0.909329	0.826925	0.837816	0.0414065	19
LHX6	MA0658.1	-1.3399	0.909945	0.837009	0.852645	0.0538688	19
VSX2	MA0726.1	-1.34525	0.910803	0.85697	0.875374	0.0599544	19
Gmeb1	MA0615.1	-1.3511	0.911718	0.816536	0.829152	0.0323445	19
DUXA	MA0884.1	-1.35281	0.91203	0.813217	0.827289	0.0494066	19
SOX10	MA0442.2	-1.35338	0.912092	0.881224	0.897863	0.047261	19
Hoxd8	MA0910.1	-1.35379	0.912156	0.762093	0.777737	0.0440815	19
Arid3a	MA0151.1	-1.35473	0.912355	0.943369	0.960678	0.0669365	19
CDX2	MA0465.1	-1.36303	0.913614	0.858399	0.873464	0.0389742	19
VENTX	MA0724.1	-1.36491	0.913943	0.851796	0.867257	0.0527194	19
EVX1	MA0887.1	-1.36652	0.914174	0.879384	0.892502	0.037904	19
EVX2	MA0888.1	-1.36829	0.914462	0.877442	0.890842	0.0422708	19
E2F7	MA0758.1	-1.37791	0.91593	0.70312	0.717486	0.0349067	19
CEBPA	MA0102.3	-1.3833	0.916799	0.850303	0.863726	0.0458801	19
Esrra	MA0592.2	-1.3846	0.916949	0.785069	0.801001	0.0343897	19
HOXD12	MA0873.1	-1.4205	0.922315	0.808448	0.822371	0.033844	19
NFATC3	MA0625.1	-1.43202	0.924021	0.883429	0.896926	0.0465728	19
NFATC1	MA0624.1	-1.43412	0.924313	0.900354	0.912862	0.0412467	19
POU5F1	MA1115.1	-1.43619	0.924569	0.844608	0.862792	0.0425772	19
HOXC10	MA0905.1	-1.44394	0.925658	0.858514	0.873479	0.0314656	19
CUX2	MA0755.1	-1.4458	0.925965	0.793809	0.811353	0.0572023	19
TEAD4	MA0809.1	-1.44718	0.926138	0.897673	0.91124	0.0379702	19
Sox11	MA0869.1	-1.47824	0.930396	0.687964	0.704569	0.0488248	19
GSC2	MA0891.1	-1.48953	0.931906	0.873036	0.887936	0.0473432	19
Mlxip	MA0622.1	-1.49268	0.932299	0.834933	0.855836	0.0573303	19
Smad4	MA1153.1	-1.51503	0.935181	0.877651	0.897228	0.0549037	19
Foxa2	MA0047.2	-1.5187	0.93565	0.850056	0.865367	0.0450811	19
ESRRB	MA0141.3	-1.52434	0.936336	0.79825	0.816409	0.0441671	19
POU6F1	MA0628.1	-1.53073	0.937164	0.810476	0.832128	0.0692774	19
Stat6	MA0520.1	-1.53275	0.93738	0.834572	0.849682	0.0367492	19
Alx4	MA0853.1	-1.53425	0.937599	0.767507	0.783941	0.0529663	19
GSC	MA0648.1	-1.53455	0.937613	0.85786	0.874798	0.0459031	19
PROX1	MA0794.1	-1.54043	0.938307	0.771535	0.785893	0.0286922	19
Hmx2	MA0897.1	-1.54536	0.938915	0.763811	0.77887	0.034994	19
NFATC2	MA0152.1	-1.5773	0.942709	0.923953	0.938983	0.0448075	19
Nobox	MA0125.1	-1.59124	0.944261	0.886084	0.903977	0.0381898	19
EN1	MA0027.2	-1.60948	0.946295	0.892839	0.910945	0.0443754	19
LEF1	MA0768.1	-1.61043	0.946397	0.772897	0.788343	0.0374183	19
VSX1	MA0725.1	-1.61368	0.946759	0.868988	0.890492	0.0567784	19
HOXC12	MA0906.1	-1.63596	0.949125	0.800274	0.816478	0.038788	19
LBX2	MA0699.1	-1.63745	0.949284	0.870962	0.888671	0.044137	19
LHX2	MA0700.1	-1.64576	0.950167	0.846282	0.865677	0.0578584	19
NOTO	MA0710.1	-1.65842	0.951459	0.878031	0.895882	0.0536824	19
Hoxd3	MA0912.1	-1.6651	0.952111	0.809352	0.825426	0.0422004	19
FOXA1	MA0148.3	-1.67164	0.95277	0.845649	0.862229	0.0472718	19
LHX9	MA0701.1	-1.67445	0.953023	0.905302	0.923145	0.0405356	19
HOXA10	MA0899.1	-1.67851	0.953401	0.857557	0.876114	0.0312491	19
Lhx4	MA0704.1	-1.68266	0.953839	0.88162	0.900362	0.0500666	19
FOXK1	MA0852.2	-1.69621	0.955144	0.820616	0.837934	0.0493081	19
Hoxa11	MA0911.1	-1.69892	0.955367	0.820763	0.836457	0.0311641	19
Hmx3	MA0898.1	-1.71772	0.957112	0.760092	0.77686	0.0342349	19
EN2	MA0642.1	-1.72181	0.957481	0.881374	0.896353	0.0293629	19
BARX1	MA0875.1	-1.72518	0.95781	0.90978	0.928382	0.0486772	19
ZSCAN4	MA1155.1	-1.74507	0.95955	0.751181	0.768375	0.03554	19
GBX1	MA0889.1	-1.76994	0.961671	0.84089	0.862194	0.0459732	19
TCF7L2	MA0523.1	-1.77059	0.961744	0.838326	0.854265	0.0421944	19
FOXI1	MA0042.2	-1.77171	0.961823	0.880067	0.901436	0.0489421	19
Alx1	MA0854.1	-1.79291	0.963573	0.769026	0.788907	0.0564227	19
Hmx1	MA0896.1	-1.79638	0.963809	0.778859	0.795334	0.0285316	19
POU4F1	MA0790.1	-1.80482	0.964504	0.76434	0.787554	0.0596718	19
ISX	MA0654.1	-1.80981	0.964873	0.870321	0.896632	0.0534591	19
CUX1	MA0754.1	-1.82143	0.965788	0.805074	0.827735	0.0604816	19
LMX1A	MA0702.1	-1.82574	0.966104	0.847131	0.872044	0.0605259	19
ESX1	MA0644.1	-1.82598	0.966106	0.868262	0.888556	0.0395188	19
SHOX	MA0630.1	-1.83103	0.966489	0.888437	0.911569	0.0484891	19
Prrx2	MA0075.2	-1.83175	0.96654	0.888855	0.910613	0.0437607	19
FOXF2	MA0030.1	-1.84596	0.967601	0.805683	0.825174	0.0478344	19
PAX7	MA0680.1	-1.85507	0.968248	0.752114	0.777395	0.0564681	19
Hoxd9	MA0913.1	-1.86863	0.969184	0.883362	0.901604	0.0284964	19
Shox2	MA0720.1	-1.88306	0.970189	0.879704	0.904544	0.0509364	19
E2F2	MA0864.1	-1.88783	0.970508	0.69822	0.715301	0.0335191	19
DUX4	MA0468.1	-1.90091	0.971389	0.824254	0.844189	0.0470164	19
RAX2	MA0717.1	-1.90618	0.971723	0.884659	0.907948	0.0486693	19
UNCX	MA0721.1	-1.91325	0.972176	0.88293	0.906819	0.0481904	19
MSX1	MA0666.1	-1.92741	0.973066	0.883336	0.905568	0.0425788	19
FOXP1	MA0481.2	-1.93349	0.973464	0.835666	0.856921	0.054403	19
HESX1	MA0894.1	-1.95971	0.975016	0.851482	0.876936	0.0493695	19
GBX2	MA0890.1	-1.96273	0.975185	0.854438	0.879603	0.0423308	19
Dlx2	MA0885.1	-1.96909	0.975552	0.885737	0.913372	0.0461804	19
Msx3	MA0709.1	-1.97063	0.975639	0.869846	0.897009	0.0441218	19
PRRX1	MA0716.1	-1.99034	0.976751	0.878045	0.904059	0.0481534	19
HOXC11	MA0651.1	-1.99609	0.977063	0.813086	0.833015	0.0351353	19
FOXB1	MA0845.1	-2.01303	0.977975	0.829715	0.853716	0.0475698	19
DLX6	MA0882.1	-2.02595	0.978643	0.892771	0.917412	0.0459967	19
MIXL1	MA0662.1	-2.03023	0.978861	0.881245	0.90451	0.0439298	19
MNX1	MA0707.1	-2.03035	0.978865	0.885244	0.906271	0.0378896	19
HOXA13	MA0650.1	-2.04493	0.979588	0.854849	0.877545	0.035306	19
FOXD1	MA0031.1	-2.06262	0.980447	0.862286	0.886775	0.0408096	19
FOXO6	MA0849.1	-2.06618	0.980623	0.880357	0.905253	0.0487235	19
MSX2	MA0708.1	-2.06882	0.980739	0.861851	0.888327	0.0433964	19
Dlx3	MA0880.1	-2.09071	0.981747	0.892368	0.918306	0.0459098	19
Dlx4	MA0881.1	-2.11203	0.982682	0.892316	0.917619	0.0450791	19
LMX1B	MA0703.1	-2.11323	0.982739	0.884209	0.909273	0.0506584	19
Foxj3	MA0851.1	-2.14294	0.983967	0.812912	0.837412	0.0463633	19
PAX3	MA0780.1	-2.14675	0.98412	0.758383	0.787857	0.0567973	19
POU4F3	MA0791.1	-2.17742	0.9853	0.738233	0.765349	0.0510618	19
Barhl1	MA0877.1	-2.18078	0.98542	0.892343	0.909507	0.0284872	19
mix-a	MA0621.1	-2.21102	0.986512	0.797586	0.8331	0.0731295	19
POU4F2	MA0683.1	-2.24743	0.987717	0.710806	0.73697	0.0495295	19
FOXO4	MA0848.1	-2.25811	0.988053	0.89427	0.919243	0.0458961	19
Pou2f3	MA0627.1	-2.27335	0.988512	0.771573	0.798086	0.0395826	19
CDX1	MA0878.1	-2.28359	0.988816	0.876762	0.902582	0.0375376	19
HOXB13	MA0901.1	-2.30331	0.989382	0.842123	0.867879	0.0359079	19
Dmbx1	MA0883.1	-2.31233	0.989638	0.800381	0.821409	0.0352785	19
FOXL1	MA0033.2	-2.31795	0.9898	0.909375	0.935766	0.0549583	19
Lhx3	MA0135.1	-2.33293	0.990193	0.804671	0.83291	0.0501696	19
Foxd3	MA0041.1	-2.34297	0.990456	0.869346	0.895106	0.0490882	19
HOXC13	MA0907.1	-2.3489	0.990594	0.796068	0.820753	0.0289704	19
FOXC2	MA0846.1	-2.35328	0.990714	0.850446	0.877738	0.0477527	19
RAX	MA0718.1	-2.35893	0.990854	0.858199	0.886303	0.0481681	19
POU3F3	MA0788.1	-2.43781	0.992621	0.786645	0.815916	0.0374764	19
POU1F1	MA0784.1	-2.44983	0.992865	0.755861	0.785612	0.0418402	19
HOXD13	MA0909.1	-2.47013	0.993255	0.854219	0.882298	0.0333717	19
FOXC1	MA0032.2	-2.49933	0.993792	0.853397	0.881653	0.0459887	19
POU2F2	MA0507.1	-2.51099	0.993989	0.800994	0.832595	0.039838	19
Dlx1	MA0879.1	-2.51759	0.994105	0.874673	0.901063	0.0430134	19
Hoxb5	MA0904.1	-2.53084	0.994322	0.762007	0.788327	0.0404957	19
FOXK2	MA1103.1	-2.54702	0.994583	0.83832	0.869145	0.056244	19
POU3F4	MA0789.1	-2.5578	0.994745	0.813793	0.848023	0.0532791	19
Arid5a	MA0602.1	-2.56115	0.994794	0.80307	0.834198	0.0472404	19
FOXP3	MA0850.1	-2.59554	0.995291	0.926427	0.946508	0.0352283	19
POU2F1	MA0785.1	-2.6331	0.995777	0.801697	0.83305	0.042408	19
POU3F2	MA0787.1	-2.65524	0.996042	0.789011	0.822139	0.0358695	19
FOXP2	MA0593.1	-2.66044	0.99611	0.849558	0.879326	0.0516406	19
HNF1A	MA0046.2	-2.79561	0.997414	0.752111	0.785904	0.0381755	19
POU5F1B	MA0792.1	-2.85131	0.997827	0.83292	0.867663	0.0414462	19
HNF1B	MA0153.2	-2.91412	0.99822	0.740409	0.775862	0.0375521	19
POU3F1	MA0786.1	-2.93955	0.99836	0.797199	0.833787	0.0453278	19
FOXG1	MA0613.1	-2.96039	0.998468	0.844525	0.884491	0.0539245	19
BARHL2	MA0635.1	-3.06753	0.998924	0.875884	0.901603	0.0344239	19
Foxj2	MA0614.1	-3.13295	0.999138	0.872286	0.90872	0.0479521	19
Foxq1	MA0040.1	-3.14905	0.999183	0.825827	0.860747	0.0334346	19
FOXD2	MA0847.1	-3.38722	0.999649	0.913634	0.942776	0.047287	19
Degrees of freedom: 27529

## Sheet: TFM explorer
Supplentary Table 5. In bold are represented statistically significant enriched TF binding sites considered for further analyses.
Rank	Factor	Matrix ID	Location	Sequences	P-Value	Correlated with	Legend	Select
1	SP1	MA0079.2	+[-0106:-0030]	14	8.06e-10		blue
2	Klf4	MA0039.2	+[-0091:+0002]	14	1.11e-08		pink
3	MZF1_1-4	MA0056.1	+[+0535:+1321]	15	2.2e-08		grey
4	SPI1	MA0080.2	+[+0818:+0963]	10	5.59e-08		yellowgreen
5	Esrrb	MA0141.1	+[+0311:+0432]	12	7.78e-08		gold
6	NFKB1	MA0105.1	+[+0814:+1467]	13	2.27e-07		magenta
7	EBF1	MA0154.1	+[+1110:+1488]	16	5.62e-07		green
8	ELF5	MA0136.1	+[+0823:+1071]	13	6.83e-07		red
9	Zfx	MA0146.1	+[+1016:+1386]	11	7.42e-07		mediumaquamarine
10	INSM1	MA0155.1	+[-0087:-0011]	7	1.64e-06		brown
11	NHLH1	MA0048.1	+[+0181:+0268]	10	3.11e-06	23	orange
12	NF-kappaB	MA0061.1	+[+1100:+1482]	10	4.03e-06		purple
13	Tcfcp2l1	MA0145.1	+[+1200:+1338]	8	4.49e-06		turquoise
14	ESR2	MA0258.1	+[+0680:+0784]	10	4.62e-06		chartreuse
15	RELA	MA0107.1	+[-0156:-0110]	5	4.92e-06		tomato
16	PPARG::RXRA	MA0065.2	+[+0218:+0485]	15	6.1e-06		navajowhite
17	CREB1	MA0018.2	+[+0685:+0724]	6	8.68e-06		cornflowerblue
18	IRF2	MA0051.1	+[+0626:+0729]	12	1.2e-05		rosybrown
19	Zfp423	MA0116.1	+[+0770:+0981]	10	1.67e-05		fuchsia
20	IRF1	MA0050.1	+[+0631:+0714]	9	1.76e-05		palevioletred
21	REST	MA0138.2	+[+1184:+1379]	14	2.29e-05		maroon
22	REL	MA0101.1	+[+0831:+0864]	6	3.26e-05		olive
23	GATA3	MA0037.1	+[+0774:+0931]	8	3.32e-05	11	aqua
24	NR1H2::RXRA	MA0115.1	+[+0305:+0737]	15	3.56e-05		darkorange
25	PLAG1	MA0163.1	+[+0833:+0865]	7	3.69e-05		burlywood
